# Supplementary material for: Single-cell full-length transcriptome of human lung reveals genetic effects on isoform regulation beyond gene-level expression
Source: bioRxiv. 2026 Mar 30:2026.03.27.714873. Preprint. [Version 1] doi: 10.64898/2026.03.27.714873 (PMC13107204; doi:10.64898/2026.03.27.714873)
Supplement: Supplement 2 [file media-2.xlsx]

## Sheet: List
Supplementary Table 1. Baseline characteristics of tumor-distant normal lung tissues collected in this study
Supplementary Table 2. Validated abundant isoforms by mass-spectrometry
Supplementary Table 3. Summary statistics of eIsoforms and lead isoQTLs from negative binomial models across 33 lung cell types
Supplementary Table 4. Allele frequencies of lead isoQTLs in EAS and EUR populations from 1000 Genomes project
Supplementary Table 5. Colocalization between isoQTL and eQTL for the same gene in the same cell type
Supplementary Table 6. Colocalization between isoQTL and GWAS signals of lung cancer
Supplementary Table 7. Colocalization between isoQTL and GWAS signals of FEV1
Supplementary Table 8. Colocalization between isoQTL and GWAS signals of FEV1/FVC
Supplementary Table 9. Significant TWAS isoforms for LUAD in East Asian population
Supplementary Table 10. Coding and peptide sequence for PPIL6 eIsoforms
Supplementary Table 11. Statistical test for DNA damage assay
Supplementary Table 12. Parameter optimization of cell calling

## Sheet: S Table 1
Supplementary Table 1. Baseline characteristics of tumor-distant normal lung tissues collected in this study
Individual No.: ID of individuals in single-cell long-read data
Gender: F represents female
Never-smoker: Y represents never-smoker
Pathology: lung adenocarcinoma subtypes or benign lung legion types; benign lesion is shown in red
Stage_AJCC 8th: lung adenocarcinoma stage based on the 8th edition of the American Joint Committee on Cancer (AJCC) staging manual
History lung diseases: N represents no other active lung diseases, including interstitial or infectious lung diseases
Single-cell batch: pooled single-cell batch that individuals belong to
Individual No.	Gender	Age	Never-smoker	Pathology	Stage_AJCC 8th	History of lung diseases	Single-cell batch
NCI-1	F	57	Y	Adenocarcinoma, acinar predominant	IA2	N	SCBatch1
NCI-2	F	57	Y	Adenocarcinoma, minimally invasive	IA1	N	SCBatch1
NCI-5	F	59	Y	Adenocarcinoma, minimally invasive	IA1	N	SCBatch1
NCI-7	F	47	Y	Adenocarcinoma, complex glandular predominant	IIIA	N	SCBatch1
NCI-9	F	78	Y	Invasive mucinous adenocarcinoma	IA2	N	SCBatch2
NCI-10	F	74	Y	Adenocarcinoma, acinar predominant	IIB	N	SCBatch2
NCI-11	F	63	Y	Adenocarcinoma, acinar predominant	IA2	N	SCBatch2
NCI-12	F	65	Y	Adenocarcinoma, papillary predominant	IA2	N	SCBatch2
NCI-13	F	62	Y	Adenocarcinoma, acinar predominant	IA2	N	SCBatch2
NCI-14	F	73	Y	Adenocarcinoma, minimally invasive	IA1	N	SCBatch2
NCI-15	F	61	Y	Adenocarcinoma, acinar predominant	IA1	N	SCBatch2
NCI-16	F	56	Y	Adenocarcinoma, acinar predominant	IA2	N	SCBatch2
NCI-17	F	68	Y	Adenocarcinoma, lepidic predominant	IA1	N	SCBatch22
NCI-18	F	48	Y	Adenocarcinoma, acinar predominant	IA1	N	SCBatch22
NCI-19	F	65	Y	Adenocarcinoma, micropapillary predominant and mucinous feature, with multiple satellite tumor nodules	IIIB	N	SCBatch22
NCI-20	F	55	Y	Adenocarcinoma, minimally invasive	IA1	N	SCBatch22
NCI-21	F	60	Y	Adenocarcinoma, acinar predominant	IA2	N	SCBatch22
NCI-22	F	44	Y	Adenocarcinoma, acinar predominant	IIB	N	SCBatch22
NCI-23	F	52	Y	Adenocarcinoma, acinar predominant	IB	N	SCBatch3
NCI-24	F	77	Y	Adenocarcinoma, papillary predominant	IA1	N	SCBatch3
NCI-25	F	64	Y	Adenocarcinoma, lepidic predominant	IA2	N	SCBatch3
NCI-26	F	54	Y	Benign, nodular dense fibrosis		N	SCBatch3
NCI-27	F	68	Y	Adenocarcinoma, acinar predominant	IA2	N	SCBatch3
NCI-29	F	78	Y	Adenocarcinoma, acinar predominant	IIA	N	SCBatch3
NCI-30	F	50	Y	Adenocarcinoma, complex glandular predominant	IIB	N	SCBatch4
NCI-31	F	69	Y	Adenocarcinoma, acinar predominant	IV	N	SCBatch4
NCI-32	F	75	Y	Adenocarcinoma, complex glandular predominant	IIB	N	SCBatch4
NCI-33	F	62	Y	Adenocarcinoma, papillary predominant	IIA	N	SCBatch4
NCI-34	F	61	Y	Adenocarcinoma, minimally invasive	IA1	N	SCBatch4
NCI-35	F	57	Y	Adenocarcinoma, minimally invasive	IA1	N	SCBatch4
NCI-36	F	67	Y	Adenocarcinoma, lepidic predominant	IA2	N	SCBatch5
NCI-37	F	63	Y	Adenocarcinoma, papillary predominant	IA2	N	SCBatch5
NCI-38	F	74	Y	Adenocarcinoma, micropapillary predominant	IB	N	SCBatch5
NCI-39	F	45	Y	Adenocarcinoma, acinar predominant	IA2	N	SCBatch5
NCI-40	F	69	Y	Adenocarcinoma, papillary predominant	IA2	N	SCBatch5
NCI-41	F	71	Y	Adenocarcinoma, acinar predominant	IA2	N	SCBatch5
NCI-42	F	69	Y	Invasive mucinous adenocarcinoma	IA1	N	SCBatch6
NCI-43	F	70	Y	Adenocarcinoma, papillary predominant	IA2	N	SCBatch6
NCI-44	F	57	Y	Adenocarcinoma, acinar predominant	IA3	N	SCBatch6
NCI-45	F	66	Y	Adenocarcinoma, acinar predominant	IA2	N	SCBatch6
NCI-46	F	73	Y	Adenocarcinoma, micropapillary predominant	IA3	N	SCBatch6
NCI-48	F	73	Y	Adenocarcinoma, lepidic predominant	IA1	N	SCBatch7
NCI-49	F	69	Y	Adenocarcinoma, lepidic predominant	IA1	N	SCBatch7
NCI-50	F	55	Y	Adenocarcinoma, papillary predominant	IA3	N	SCBatch7
NCI-52	F	74	Y	Invasive mucinous adenocarcinoma	IIB	N	SCBatch7
NCI-53	F	57	Y	Adenocarcinoma, acinar predominant	IA3	N	SCBatch7
NCI-54	F	69	Y	Adenocarcinoma, papillary predominant	IA2	N	SCBatch7
NCI-56	F	55	Y	Adenocarcinoma, minimally invasive	IA1	N	SCBatch8
NCI-57	F	74	Y	Adenocarcinoma, acinar predominant	IA2	N	SCBatch8
NCI-58	F	55	Y	Adenocarcinoma, papillary predominant	IA2	N	SCBatch8
NCI-59	F	64	Y	Adenocarcinoma, papillary predominant	IA2	N	SCBatch8
NCI-60	F	60	Y	Adenocarcinoma, papillary predominant	IA2	N	SCBatch8
NCI-61	F	67	Y	Adenocarcinoma, complex glandular predominant	IA3	N	SCBatch8
NCI-62	F	66	Y	Adenocarcinoma, lepidic predominant	IA1	N	SCBatch9
NCI-63	F	60	Y	Adenocarcinoma, micropapillary predominant	IIB	N	SCBatch9
NCI-64	F	77	Y	Invasive mucinous adenocarcinoma	IA2	N	SCBatch9
NCI-65	F	54	Y	Adenocarcinoma, lepidic predominant	IA1	N	SCBatch9
NCI-67	F	58	Y	Mucinous adenocarcinoma	IA1	N	SCBatch9
NCI-68	F	29	Y	Adenocarcinoma, acinar predominant	IA2	N	SCBatch9
NCI-69	F	61	Y	Adenocarcinoma, minimally invasive	IA1	N	SCBatch10
NCI-70	F	67	Y	Adenocarcinoma, acinar predominant	IA3	N	SCBatch10
NCI-71	F	52	Y	Benign, multifocal interstitial fibrosis		N	SCBatch10
NCI-72	F	72	Y	Adenocarcinoma, acinar predominant	IA2	N	SCBatch10
NCI-73	F	69	Y	Adenocarcinoma, lepidic predominant	IA1	N	SCBatch10
NCI-74	F	65	Y	Adenocarcinoma, papillary predominant	IA3	N	SCBatch10
NCI-75	F	69	Y	Adenocarcinoma, minimally invasive	IA1	N	SCBatch11
NCI-76	F	79	Y	Adenocarcinoma, complex glandular predominant	IIIA	N	SCBatch11
NCI-77	F	73	Y	Invasive mucinous adenocarcinoma	IB	N	SCBatch11
NCI-78	F	71	Y	Adenocarcinoma, lepidic predominant	IA1	N	SCBatch11
NCI-79	F	58	Y	Adenocarcinoma, papillary predominant	IB	N	SCBatch11
NCI-80	F	63	Y	Adenocarcinoma, acinar predominant	IB	N	SCBatch11
NCI-81	F	60	Y	Adenocarcinoma, papillary predominant	IA2	N	SCBatch12
NCI-82	F	67	Y	Adenocarcinoma, acinar predominant	IA2	N	SCBatch12
NCI-83	F	63	Y	Adenocarcinoma, acinar predominant	IA2	N	SCBatch12
NCI-84	F	81	Y	Adenocarcinoma, acinar predominant	IA2	N	SCBatch12
NCI-85	F	68	Y	Benign, Chronic inflammatory infiltrates with necrosis		N	SCBatch12
NCI-86	F	73	Y	Adenocarcinoma, complex glandular predominant	IIB	N	SCBatch12
NCI-87	F	66	Y	Adenocarcinoma, acinar predominant	IA2	N	SCBatch13
NCI-88	F	73	Y	Adenocarcinoma, acinar predominant	IA2	N	SCBatch13
NCI-89	F	72	Y	Adenocarcinoma, solid predominant	IIIB	N	SCBatch13
NCI-90	F	68	Y	Adenocarcinoma, acinar predominant	IB	N	SCBatch13
NCI-91	F	61	Y	Benign, Lymphoplasma cell infiltrates		N	SCBatch13
NCI-92	F	57	Y	Adenocarcinoma, minimally invasive	IA1	N	SCBatch13
NCI-93	F	54	Y	Adenocarcinoma, solid predominant	IIIA	N	SCBatch14
NCI-94	F	62	Y	Adenocarcinoma, papillary predominant	IA2	N	SCBatch14
NCI-95	F	47	Y	Adenocarcinoma, acinar predominant	IA2	N	SCBatch14
NCI-96	F	71	Y	Adenocarcinoma, lepidic predominant	IA2	N	SCBatch14
NCI-97	F	80	Y	Adenocarcinoma, acinar predominant	IIA	N	SCBatch14
NCI-98	F	57	Y	Adenocarcinoma, acinar predominant	IA2	N	SCBatch14
NCI-99	F	62	Y	Adenocarcinoma, minimally invasive	IA1	N	SCBatch15
NCI-100	F	66	Y	Adenocarcinoma, minimally invasive	IA1	N	SCBatch15
NCI-101	F	63	Y	Adenocarcinoma, minimally invasive	IA1	N	SCBatch15
NCI-102	F	42	Y	Adenocarcinoma, acinar predominant	IA2	N	SCBatch15
NCI-103	F	63	Y	Adenocarcinoma, acinar predominant	IA2	N	SCBatch15
NCI-104	F	63	Y	Adenocarcinoma, acinar predominant	IA1	N	SCBatch15
NCI-105	F	66	Y	Adenocarcinoma, acinar predominant	IB	N	SCBatch16
NCI-106	F	44	Y	Adenocarcinoma, lepidic predominant	IA1	N	SCBatch16
NCI-107	F	78	Y	Adenocarcinoma, acinar predominant	IA2	N	SCBatch16
NCI-108	F	65	Y	Adenocarcinoma, minimally invasive	IA1	N	SCBatch16
NCI-109	F	62	Y	Adenocarcinoma, micropapillary predominant	IIIA	N	SCBatch16
NCI-110	F	68	Y	Adenocarcinoma, acinar predominant	IV	N	SCBatch16
NCI-111	F	59	Y	Adenocarcinoma, acinar predominant	IA1	N	SCBatch17
NCI-112	F	53	Y	Adenocarcinoma, in situ	0 (TisN0)	N	SCBatch17
NCI-113	F	70	Y	Mucinous adenocarcinoma	IA1	N	SCBatch17
NCI-114	F	68	Y	Adenocarcinoma, acinar predominant	IA1	N	SCBatch17
NCI-115	F	44	Y	Adenocarcinoma, lepidic predominant	IA1	N	SCBatch17
NCI-116	F	68	Y	Adenocarcinoma, lepidic predominant	IA1	N	SCBatch17
NCI-117	F	60	Y	Adenocarcinoma, papillary predominant	IA1	N	SCBatch18
NCI-119	F	67	Y	Adenocarcinoma, solid predominant	IA3	N	SCBatch18
NCI-120	F	67	Y	Adenocarcinoma, papillary predominant	IA2	N	SCBatch18
NCI-121	F	75	Y	Invasive mucinous adenocarcinoma	IA2	N	SCBatch18
NCI-122	F	71	Y	Invasive mucinous adenocarcinoma	IA2	N	SCBatch18
NCI-123	F	68	Y	Adenocarcinoma, minimally invasive	IA1	N	SCBatch18
NCI-124	F	77	Y	Adenocarcinoma, papillary predominant	IA3	N	SCBatch19
NCI-125	F	67	Y	Adenocarcinoma, acinar predominant	IA2	N	SCBatch19
NCI-126	F	73	Y	Adenocarcinoma, in situ	0 (TisN0)	N	SCBatch19/SCBatch21
NCI-127	F	67	Y	Adenocarcinoma, papillary predominant	IA2	N	SCBatch19
NCI-128	F	72	Y	Adenocarcinoma, acinar predominant	IA2	N	SCBatch19
NCI-129	F	58	Y	Adenocarcinoma, acinar predominant	IA3	N	SCBatch19
NCI-130	F	61	Y	Adenocarcinoma, lepidic predominant	IA1	N	SCBatch20
NCI-132	F	63	Y	Adenocarcinoma, complex glandular predominant	IIB	N	SCBatch20
NCI-133	F	74	Y	Adenocarcinoma, minimally invasive	IA1	N	SCBatch20
NCI-134	F	78	Y	Adenocarcinoma, lepidic predominant	IA2	N	SCBatch20
NCI-135	F	68	Y	Adenocarcinoma, complex glandular predominant	IIB	N	SCBatch20
NCI-136	F	61	Y	Adenocarcinoma, micropapillary predominant	IA3	N	SCBatch21
NCI-137	F	73	Y	Adenocarcinoma, complex glandular predominant	IIIB	N	SCBatch21
NCI-138	F	69	Y	Adenocarcinoma, complex glandular predominant	1B	N	SCBatch21
NCI-139	F	71	Y	Adenocarcinoma, acinar predominant	1B	N	SCBatch21
NCI-140	F	69	Y	Adenocarcinoma, minimally invasive	IA1	N	SCBatch21

## Sheet: S Table 2
Supplementary Table 2. Validated abundant isoforms by mass-spectrometry
Accession: peptide ID in mass-spec search that matches the transcript ID of isoform
NCI134, 135, 138, 139: The number of unique peptides detected in individual samples, whereas NA means not detected
Transcript ID: IDs of transcript isoforms, where those starting with TALONT are novel isoforms identified by long-read sequencing not listed in GENOCODE v32
Transcript name: name of isoforms, of which novel isoforms are named with gene name and transcript ID
Novelty: Novel means isoforms newly identfied by long-read sequencing not listed in GENOCODE v32
Accession	NCI134	NCI135	NCI138	NCI139	Transcript ID	Transcript name	Novelty
ENST00000378024.p1	405	409	385	401	ENST00000378024	AHNAK-202	Known
TALONT001142121.p1	99	94	89	94	TALONT001142121	MYH11-TALONT001142121	Novel
TALONT003851062.p1	5	1	5	1	TALONT003851062	LMNA-TALONT003851062	Novel
TALONT000660004.p1	66	62	59	63	TALONT000660004	VIM-TALONT000660004	Novel
TALONT003851078.p1	2	2	2	2	TALONT003851078	LMNA-TALONT003851078	Novel
TALONT000873921.p1	64	73	61	68	TALONT000873921	MYH9-TALONT000873921	Novel
TALONT000867195.p2	60	58	63	63	TALONT000867195	MYH9-TALONT000867195	Novel
ENST00000402696.p1	68	73	64	80	ENST00000402696	TF-201	Known
ENST00000378292.p1	11	24	27	11	ENST00000378292	TPM2-202	Known
ENST00000360270.p1	45	42	41	41	ENST00000360270	MSN-201	Known
TALONT002188439.p1	51	56	47	54	TALONT002188439	FLNA-TALONT002188439	Novel
ENST00000358278.p1	8	8	9	9	ENST00000358278	TPM1-206	Known
TALONT002155324.p1	2	2	2	2	TALONT002155324	KRT8-TALONT002155324	Novel
ENST00000329305.p1	1	NA	NA	1	ENST00000329305	TPM2-201	Known
TALONT002155431.p1	1	1	1	1	TALONT002155431	KRT8-TALONT002155431	Novel
ENST00000646974.p1	12	14	14	11	ENST00000646974	TPM4-221	Known
ENST00000361901.p1	2	2	3	2	ENST00000361901	CALD1-202	Known
ENST00000424922.p1	3	3	3	3	ENST00000424922	CALD1-206	Known
TALONT001832471.p1	13	13	13	13	TALONT001832471	TPM4-TALONT001832471	Novel
ENST00000324460.p1	55	54	50	50	ENST00000324460	HSPA5-201	Known
ENST00000246043.p1	71	62	58	59	ENST00000246043	RRBP1-201	Known
ENST00000325327.p1	58	59	52	52	ENST00000325327	LMNB2-201	Known
ENST00000330188.p1	7	6	6	5	ENST00000330188	TPM3-206	Known
TALONT001896212.p1	20	22	36	23	TALONT001896212	SPTBN1-TALONT001896212	Novel
ENST00000368531.p1	6	6	6	7	ENST00000368531	TPM3-211	Known
ENST00000267996.p1	13	12	13	14	ENST00000267996	TPM1-201	Known
TALONT001439872.p1	12	43	41	14	TALONT001439872	ANXA2-TALONT001439872	Novel
ENST00000404484.p1	9	9	8	8	ENST00000404484	TPM1-208	Known
ENST00000373960.p1	47	47	43	48	ENST00000373960	DES-201	Known
TALONT001189835.p1	37	35	32	37	TALONT001189835	LMO7-TALONT001189835	Novel
ENST00000493945.p1	1	1	1	1	ENST00000493945	ACTB-212	Known
ENST00000438964.p1	2	3	2	3	ENST00000438964	ACTN1-204	Known
ENST00000193403.p1	1	2	1	2	ENST00000193403	ACTN1-201	Known
TALONT002369270.p1	11	13	11	18	TALONT002369270	ACTA2+AL157394.3-TALONT002369270	Novel
ENST00000216281.p1	24	25	20	27	ENST00000216281	HSP90AA1-201	Known
ENST00000371646.p1	25	28	24	23	ENST00000371646	HSP90AB1-203	Known
ENST00000261366.p1	41	47	41	43	ENST00000261366	LMNB1-201	Known
ENST00000367075.p1	32	33	31	35	ENST00000367075	EZR-202	Known
ENST00000373818.p1	1	1	1	1	ENST00000373818	GSN-204	Known
ENST00000367429.p1	48	50	48	57	ENST00000367429	CFH-202	Known
ENST00000295598.p1	41	48	40	41	ENST00000295598	ATP1A1-201	Known
ENST00000645495.p1	24	23	25	22	ENST00000645495	RDX-219	Known
ENST00000343218.p1	30	27	27	29	ENST00000343218	DPYSL3-201	Known
ENST00000358901.p1	44	48	42	45	ENST00000358901	VCP-201	Known
TALONT002300037.p1	1	1	1	1	TALONT002300037	GSN-TALONT002300037	Novel
TALONT002305971.p1	1	2	1	2	TALONT002305971	GSN-TALONT002305971	Novel
ENST00000311151.p1	26	25	24	23	ENST00000311151	DPYSL2-201	Known
ENST00000340384.p1	3	4	3	3	ENST00000340384	TUBB4B-201	Known
ENST00000309311.p1	38	40	34	35	ENST00000309311	EEF2-201	Known
TALONT001897286.p1	11	14	NA	14	TALONT001897286	SPTBN1-TALONT001897286	Novel
ENST00000361566.p1	27	28	25	27	ENST00000361566	KRT19-201	Known
ENST00000327892.p1	3	3	3	3	ENST00000327892	TUBB-205	Known
ENST00000403106.p1	37	33	34	44	ENST00000403106	FGA-201	Known
ENST00000534624.p1	23	25	24	24	ENST00000534624	HSPA8-224	Known
TALONT001439228.p2	1	NA	NA	1	TALONT001439228	ANXA2-TALONT001439228	Novel
ENST00000599920.p1	31	41	31	34	ENST00000599920	MYH14-209	Known
ENST00000640218.p1	37	42	39	34	ENST00000640218	HNRNPU-226	Known
ENST00000374525.p1	37	39	37	35	ENST00000374525	PALM2-AKAP2-204	Known
ENST00000355906.p1	13	12	10	13	ENST00000355906	HP-202	Known
ENST00000510756.p1	28	30	32	33	ENST00000510756	CAST-233	Known
ENST00000373316.p1	35	35	35	34	ENST00000373316	PGK1-201	Known
TALONT002123722.p1	34	13	32	37	TALONT002123722	KRT7-TALONT002123722	Novel
ENST00000539310.p1	24	22	23	20	ENST00000539310	PLS3-209	Known
ENST00000333628.p1	1	1	1	1	ENST00000333628	TUBB2A-201	Known
ENST00000297258.p1	21	22	19	18	ENST00000297258	FABP5-201	Known
ENST00000568225.p1	58	64	46	51	ENST00000568225	EPPK1-201	Known
ENST00000259818.p1	1	1	1	1	ENST00000259818	TUBB2B-201	Known
ENST00000368223.p1	48	53	45	42	ENST00000368223	NES-201	Known
TALONT000311968.p1	19	NA	19	20	TALONT000311968	YWHAE-TALONT000311968	Novel
TALONT003064799.p1	42	51	44	48	TALONT003064799	ANXA6-TALONT003064799	Novel
ENST00000331483.p1	38	43	38	36	ENST00000331483	P4HB-201	Known
ENST00000356674.p1	4	2	4	3	ENST00000356674	HNRNPA2B1-202	Known
ENST00000335181.p1	3	3	3	2	ENST00000335181	PKM-202	Known
ENST00000395353.p1	40	49	43	44	ENST00000395353	MVP-202	Known
ENST00000380191.p1	21	22	21	21	ENST00000380191	GDI2-203	Known
ENST00000262030.p1	20	21	19	21	ENST00000262030	ATP5F1B-201	Known
ENST00000323076.p1	24	24	26	23	ENST00000323076	LCP1-201	Known
ENST00000357037.p2	22	22	21	21	ENST00000357037	CAVIN1-201	Known
ENST00000234590.p1	29	28	26	26	ENST00000234590	ENO1-201	Known
TALONT001586342.p1	25	18	26	NA	TALONT001586342	HSPA1A+HSPA1B-TALONT001586342	Novel
ENST00000396861.p1	3	24	12	16	ENST00000396861	GAPDH-205	Known
ENST00000357214.p1	23	23	22	23	ENST00000357214	SFPQ-201	Known
ENST00000264613.p1	32	35	30	42	ENST00000264613	CP-201	Known
TALONT003388239.p1	38	40	36	40	TALONT003388239	MYH14-TALONT003388239	Novel
ENST00000270233.p1	26	28	27	26	ENST00000270233	BCAM-201	Known
TALONT001388056.p1	26	25	23	23	TALONT001388056	ILF3-TALONT001388056	Novel
ENST00000276079.p1	27	28	28	24	ENST00000276079	NONO-201	Known
TALONT001889169.p1	3	5	3	4	TALONT001889169	PKM-TALONT001889169	Novel
ENST00000372805.p1	28	30	29	30	ENST00000372805	CAP1-206	Known
ENST00000341247.p1	35	NA	35	32	ENST00000341247	LIMA1-201	Known
ENST00000264908.p1	29	36	33	32	ENST00000264908	ANXA3-201	Known
ENST00000257497.p1	26	NA	NA	NA	ENST00000257497	ANXA1-201	Known
ENST00000542977.p1	32	37	32	36	ENST00000542977	NUMA1-223	Known
ENST00000360787.p1	3	3	3	4	ENST00000360787	HNRNPA2B1-203	Known
ENST00000300289.p1	33	36	33	36	ENST00000300289	PDIA3-201	Known
ENST00000305218.p1	44	43	42	42	ENST00000305218	STIP1-201	Known
ENST00000329399.p1	18	22	18	20	ENST00000329399	PDLIM1-201	Known
ENST00000336292.p1	44	52	38	45	ENST00000336292	SYNM-202	Known
ENST00000307296.p1	37	43	37	32	ENST00000307296	PDCD6IP-201	Known
ENST00000263277.p1	24	34	24	28	ENST00000263277	EHD2-201	Known
TALONT001177035.p1	24	28	2	26	TALONT001177035	HNRNPM-TALONT001177035	Novel
ENST00000299767.p1	32	31	35	34	ENST00000299767	HSP90B1-201	Known
ENST00000395953.p1	16	15	15	15	ENST00000395953	YWHAZ-204	Known
ENST00000315491.p1	1	1	1	1	ENST00000315491	TUBB3-201	Known
ENST00000302763.p1	34	47	39	42	ENST00000302763	CTNNA1-201	Known
ENST00000652332.p1	1	43	38	43	ENST00000652332	PDIA4-204	Known
ENST00000360526.p1	28	27	31	29	ENST00000360526	CES1-201	Known
ENST00000651929.p2	24	12	23	25	ENST00000651929	FHL1-234	Known
ENST00000300527.p1	33	7	29	35	ENST00000300527	COL6A2-201	Known
ENST00000378026.p1	32	34	27	26	ENST00000378026	CKAP4-201	Known
TALONT002300740.p1	26	30	27	27	TALONT002300740	FLNB-TALONT002300740	Novel
ENST00000341590.p1	28	34	30	29	ENST00000341590	FERMT2-201	Known
TALONT001169898.p1	10	16	13	10	TALONT001169898	LMO7-TALONT001169898	Novel
ENST00000228740.p1	27	31	24	25	ENST00000228740	LTA4H-201	Known
ENST00000229270.p1	20	22	19	21	ENST00000229270	TPI1-201	Known
TALONT002181582.p1	28	NA	24	29	TALONT002181582	TKT-TALONT002181582	Novel
TALONT000407525.p1	17	17	17	16	TALONT000407525	HMGB1-TALONT000407525	Novel
ENST00000157600.p1	29	29	28	28	ENST00000157600	LMCD1-201	Known
ENST00000286788.p1	20	37	34	34	ENST00000286788	CCT8-201	Known
ENST00000241052.p1	24	29	23	36	ENST00000241052	CAT-201	Known
ENST00000277865.p1	11	10	29	11	ENST00000277865	GLUD1-201	Known
ENST00000335295.p1	15	16	16	22	ENST00000335295	HBB-201	Known
ENST00000226299.p1	28	27	28	29	ENST00000226299	LAP3-201	Known
ENST00000404648.p1	22	22	21	29	ENST00000404648	FGG-203	Known
ENST00000216038.p1	26	24	24	25	ENST00000216038	RTCB-201	Known
ENST00000297785.p1	22	27	26	27	ENST00000297785	ALDH1A1-201	Known
ENST00000404814.p1	24	29	26	35	ENST00000404814	SERPINA1-205	Known
ENST00000388837.p1	5	30	27	7	ENST00000388837	KRT18-202	Known
TALONT001770178.p1	24	29	28	25	TALONT001770178	ALDOA-TALONT001770178	Novel
ENST00000264028.p1	28	29	26	26	ENST00000264028	ARCN1-201	Known
ENST00000297185.p1	30	35	34	32	ENST00000297185	HSPA9-201	Known
TALONT001633856.p1	23	23	22	22	TALONT001633856	CALR-TALONT001633856	Novel
ENST00000427177.p1	28	27	23	29	ENST00000427177	SEPTIN9-203	Known
ENST00000251595.p1	16	13	16	18	ENST00000251595	HBA2-201	Known
ENST00000461509.p1	17	16	17	16	ENST00000461509	TPSAB1-202	Known
ENST00000391971.p1	18	22	14	21	ENST00000391971	SEPTIN2-203	Known
ENST00000356638.p1	33	32	33	34	ENST00000356638	GANAB-202	Known
ENST00000305046.p1	10	13	9	12	ENST00000305046	ADH1B-201	Known
ENST00000333188.p1	31	33	28	30	ENST00000333188	COPB2-201	Known
ENST00000510025.p1	25	30	28	28	ENST00000510025	HSD17B4-213	Known
ENST00000426705.p1	3	3	3	3	ENST00000426705	SELENBP1-204	Known
ENST00000494517.p1	43	34	39	37	ENST00000494517	GOLGB1-208	Known
TALONT002283337.p1	1	1	NA	1	TALONT002283337	ANXA4-TALONT002283337	Novel
ENST00000360079.p1	27	29	24	32	ENST00000360079	XRCC6-202	Known
ENST00000398752.p1	26	27	25	24	ENST00000398752	ATP5F1A-202	Known
ENST00000261733.p1	24	25	24	25	ENST00000261733	ALDH2-201	Known
ENST00000261401.p1	24	24	25	25	ENST00000261401	CORO1C-201	Known
ENST00000392006.p1	21	26	20	24	ENST00000392006	HNRNPUL1-204	Known
ENST00000301843.p1	28	35	34	34	ENST00000301843	CTTN-201	Known
TALONT000423092.p1	29	31	32	35	TALONT000423092	VWF-TALONT000423092	Novel
ENST00000532870.p3	23	24	20	25	ENST00000532870	TAGLN-207	Known
ENST00000359470.p1	23	25	24	24	ENST00000359470	C1orf116-201	Known
ENST00000372839.p1	10	13	10	10	ENST00000372839	YWHAB-202	Known
ENST00000264893.p1	14	14	13	15	ENST00000264893	SEPTIN11-201	Known
ENST00000322723.p1	35	30	29	34	ENST00000322723	NCL-201	Known
TALONT002285378.p1	1	1	25	1	TALONT002285378	ANXA4-TALONT002285378	Novel
ENST00000404922.p1	30	28	25	32	ENST00000404922	FBLN2-203	Known
TALONT003043292.p1	22	22	21	20	TALONT003043292	DCN-TALONT003043292	Novel
ENST00000646673.p1	27	29	27	24	ENST00000646673	SAMHD1-221	Known
ENST00000563924.p1	28	33	28	26	ENST00000563924	PECAM1-203	Known
ENST00000302278.p1	26	29	27	25	ENST00000302278	ITGB1-201	Known
ENST00000432237.p1	25	26	29	27	ENST00000432237	CD163-203	Known
ENST00000392524.p1	4	4	4	3	ENST00000392524	HNRNPA3-201	Known
ENST00000447750.p1	15	19	6	17	ENST00000447750	GDI1-204	Known
ENST00000379516.p1	1	1	21	19	ENST00000379516	SNX2-201	Known
ENST00000369622.p1	14	18	14	16	ENST00000369622	SYNCRIP-202	Known
ENST00000264202.p1	6	6	6	5	ENST00000264202	CAPZB-201	Known
ENST00000314583.p1	22	21	23	19	ENST00000314583	HCLS1-201	Known
ENST00000313164.p1	28	28	26	28	ENST00000313164	C7-201	Known
TALONT003800581.p1	1	1	1	1	TALONT003800581	SELENBP1-TALONT003800581	Novel
ENST00000313511.p1	21	24	22	24	ENST00000313511	TUFM-201	Known
ENST00000673047.p1	20	21	19	20	ENST00000673047	LDHB-211	Known
TALONT002425743.p1	3	NA	NA	NA	TALONT002425743	MYL6-TALONT002425743	Novel
ENST00000373232.p1	5	19	5	5	ENST00000373232	PPA1-202	Known
ENST00000540303.p1	3	5	4	4	ENST00000540303	HPR-202	Known
ENST00000398238.p1	31	34	32	30	ENST00000398238	NSF-201	Known
ENST00000334828.p1	14	17	14	17	ENST00000334828	PGAM1-201	Known
ENST00000458587.p1	19	20	18	15	ENST00000458587	BCAP31-207	Known
ENST00000304858.p1	24	29	20	18	ENST00000304858	HSPA4-201	Known
ENST00000322535.p1	22	26	21	24	ENST00000322535	SF3B2-201	Known
ENST00000247207.p1	10	13	10	8	ENST00000247207	HSPA2-201	Known
ENST00000507735.p1	28	30	24	28	ENST00000507735	PALLD-209	Known
ENST00000514949.p1	1	1	NA	NA	ENST00000514949	SNX2-213	Known
ENST00000390549.p1	11	12	11	15	ENST00000390549	IGHG1-203	Known
ENST00000388968.p1	25	31	28	28	ENST00000388968	HSPD1-202	Known
ENST00000541179.p1	9	11	9	7	ENST00000541179	POSTN-209	Known
ENST00000422447.p1	22	23	20	21	ENST00000422447	LDHA-205	Known
ENST00000358204.p1	22	25	22	23	ENST00000358204	TES-201	Known
ENST00000295809.p1	28	36	28	25	ENST00000295809	IFI16-201	Known
ENST00000280326.p1	25	25	20	26	ENST00000280326	CCT5-201	Known
ENST00000425368.p1	27	26	28	34	ENST00000425368	CFB-271	Known
ENST00000317702.p1	6	5	5	6	ENST00000317702	TUBB6-201	Known
ENST00000301072.p1	6	NA	NA	8	ENST00000301072	TUBA1C-201	Known
ENST00000264932.p1	22	22	22	23	ENST00000264932	SDHA-201	Known
TALONT001546167.p1	21	21	20	21	TALONT001546167	HNRNPK-TALONT001546167	Novel
ENST00000571505.p1	15	16	12	14	ENST00000571505	MYH11-206	Known
ENST00000319248.p1	15	18	15	15	ENST00000319248	PRDX1-202	Known
ENST00000506126.p1	12	13	NA	1	ENST00000506126	RPS3A-204	Known
ENST00000405315.p1	24	23	23	25	ENST00000405315	NUCB1-201	Known
TALONT001851650.p1	29	25	26	27	TALONT001851650	LAMB2-TALONT001851650	Novel
ENST00000317968.p1	5	4	5	4	ENST00000317968	PDLIM5-201	Known
ENST00000296255.p1	28	28	31	30	ENST00000296255	RPN1-201	Known
ENST00000219150.p1	23	24	23	23	ENST00000219150	CORO1A-201	Known
ENST00000335508.p1	30	34	8	28	ENST00000335508	SF3B1-201	Known
ENST00000615164.p1	13	15	13	14	ENST00000615164	HIST1H4E-201	Known
ENST00000453960.p1	22	24	22	23	ENST00000453960	MECP2-205	Known
ENST00000338702.p1	22	25	19	19	ENST00000338702	MAOA-201	Known
ENST00000261772.p1	26	25	22	22	ENST00000261772	AARS-201	Known
ENST00000231751.p1	31	35	39	47	ENST00000231751	LTF-201	Known
ENST00000302271.p1	16	21	15	18	ENST00000302271	HNRNPR-201	Known
ENST00000379742.p1	6	8	6	5	ENST00000379742	POSTN-201	Known
ENST00000380546.p1	9	15	19	15	ENST00000380546	SERPINB6-205	Known
ENST00000422982.p1	24	28	23	25	ENST00000422982	ANXA11-203	Known
TALONT003400064.p1	22	2	1	2	TALONT003400064	FUBP1-TALONT003400064	Novel
TALONT003713200.p1	2	2	2	2	TALONT003713200	HNRNPA3-TALONT003713200	Novel
ENST00000556029.p1	10	5	4	4	ENST00000556029	TMPO-212	Known
ENST00000380649.p1	27	33	29	32	ENST00000380649	HADHA-201	Known
ENST00000468812.p1	6	5	4	5	ENST00000468812	PPIA-204	Known
ENST00000394440.p1	25	28	24	28	ENST00000394440	CCT4-201	Known
ENST00000327858.p1	8	8	9	9	ENST00000327858	FBLN1-202	Known
ENST00000392132.p1	24	23	25	21	ENST00000392132	XRCC5-201	Known
ENST00000260956.p1	22	20	20	18	ENST00000260956	SSB-201	Known
ENST00000216254.p1	17	19	18	20	ENST00000216254	ACO2-201	Known
ENST00000354725.p1	28	34	32	28	ENST00000354725	SND1-201	Known
ENST00000399034.p1	17	20	20	18	ENST00000399034	SEPTIN7-202	Known
ENST00000396183.p1	16	21	16	17	ENST00000396183	CTNNB1-202	Known
ENST00000238081.p1	12	13	12	13	ENST00000238081	YWHAQ-201	Known
ENST00000361475.p1	20	26	24	22	ENST00000361475	TGM2-201	Known
TALONT001236409.p1	27	28	34	32	TALONT001236409	SCEL-TALONT001236409	Novel
ENST00000547330.p1	2	2	2	1	ENST00000547330	PPP1R12A-208	Known
TALONT001188109.p1	1	1	1	1	TALONT001188109	LMO7-TALONT001188109	Novel
ENST00000295688.p1	26	28	19	27	ENST00000295688	CCT3-201	Known
TALONT002172523.p1	1	NA	NA	1	TALONT002172523	KRT18-TALONT002172523	Novel
ENST00000322157.p1	26	31	23	30	ENST00000322157	NPEPPS-201	Known
ENST00000248437.p1	6	5	4	9	ENST00000248437	TUBA4A-201	Known
ENST00000215793.p1	22	26	22	22	ENST00000215793	SF3A1-201	Known
ENST00000376389.p1	19	25	21	23	ENST00000376389	FLOT1-201	Known
ENST00000293831.p1	8	6	5	6	ENST00000293831	EIF4A1-201	Known
ENST00000380698.p1	19	19	18	19	ENST00000380698	SERPINB9-201	Known
TALONT002948155.p1	2	2	2	2	TALONT002948155	PPP1R12A-TALONT002948155	Novel
ENST00000392322.p1	26	27	21	22	ENST00000392322	STAT1-202	Known
ENST00000217426.p1	20	22	19	22	ENST00000217426	AHCY-201	Known
TALONT003870192.p1	16	13	17	16	TALONT003870192	TAGLN2-TALONT003870192	Novel
ENST00000418115.p1	5	7	6	6	ENST00000418115	RHOA-202	Known
TALONT002565940.p1	17	19	19	18	TALONT002565940	ARPC1B-TALONT002565940	Novel
ENST00000290349.p1	12	16	13	17	ENST00000290349	CBR1-201	Known
ENST00000582984.p2	15	13	9	9	ENST00000582984	ARHGDIA-211	Known
TALONT003276305.p1	22	19	18	17	TALONT003276305	EPB41L2-TALONT003276305	Novel
ENST00000530135.p1	17	17	17	16	ENST00000530135	OLFML1-204	Known
ENST00000370995.p1	10	11	12	10	ENST00000370995	SERBP1-204	Known
ENST00000375663.p1	25	35	27	26	ENST00000375663	VARS-215	Known
ENST00000426059.p1	22	23	22	25	ENST00000426059	FN1-208	Known
ENST00000362031.p1	21	21	21	23	ENST00000362031	SNX6-201	Known
TALONT000516950.p1	1	NA	1	1	TALONT000516950	GAPDH-TALONT000516950	Novel
ENST00000340006.p1	12	14	15	15	ENST00000340006	CSRP1-201	Known
ENST00000322611.p1	20	8	20	15	ENST00000322611	BASP1-201	Known
ENST00000301785.p1	25	32	29	27	ENST00000301785	HNRNPUL2-201	Known
TALONT000890938.p1	22	25	26	25	TALONT000890938	SORBS3-TALONT000890938	Novel
TALONT002526901.p1	12	NA	NA	NA	TALONT002526901	CKB-TALONT002526901	Novel
TALONT001937779.p1	21	22	19	20	TALONT001937779	NUDC-TALONT001937779	Novel
ENST00000438704.p1	13	13	NA	14	ENST00000438704	HMGB2-202	Known
ENST00000265563.p1	20	20	18	22	ENST00000265563	PRKAR2A-201	Known
ENST00000396821.p1	18	21	20	NA	ENST00000396821	DDX17-202	Known
ENST00000264036.p1	21	23	20	24	ENST00000264036	MCAM-201	Known
TALONT003164334.p1	12	11	1	11	TALONT003164334	CALM3-TALONT003164334	Novel
TALONT000835070.p1	19	19	16	19	TALONT000835070	ILK-TALONT000835070	Novel
ENST00000370473.p1	17	16	14	13	ENST00000370473	GBP1-201	Known
ENST00000289175.p1	14	17	13	12	ENST00000289175	LRRFIP1-202	Known
ENST00000248553.p1	15	16	14	15	ENST00000248553	HSPB1-201	Known
ENST00000265838.p1	5	5	4	4	ENST00000265838	ACAT1-201	Known
ENST00000394805.p1	28	26	24	28	ENST00000394805	MATR3-201	Known
TALONT002853194.p1	21	23	21	24	TALONT002853194	ADD3-TALONT002853194	Novel
ENST00000284771.p1	7	8	6	5	ENST00000284771	PDLIM3-203	Known
ENST00000403663.p1	32	39	28	32	ENST00000403663	TRIOBP-203	Known
ENST00000253024.p1	16	21	18	20	ENST00000253024	TRIM28-201	Known
TALONT003910469.p1	12	15	12	15	TALONT003910469	HDLBP-TALONT003910469	Novel
TALONT000417059.p1	2	NA	NA	NA	TALONT000417059	ACTB-TALONT000417059	Novel
TALONT002273060.p1	16	18	16	17	TALONT002273060	PABPC1-TALONT002273060	Novel
ENST00000394908.p1	22	25	21	22	ENST00000394908	FLOT2-202	Known
ENST00000266718.p1	16	17	16	19	ENST00000266718	LUM-201	Known
ENST00000375142.p1	1	2	1	1	ENST00000375142	CAPZB-203	Known
TALONT002573164.p2	7	14	15	17	TALONT002573164	CFL1-TALONT002573164	Novel
TALONT002300582.p1	15	21	21	20	TALONT002300582	HNRNPA1-TALONT002300582	Novel
TALONT001459401.p1	4	2	2	2	TALONT001459401	DBNL-TALONT001459401	Novel
ENST00000309007.p1	20	20	20	22	ENST00000309007	DBN1-202	Known
ENST00000432365.p1	10	12	11	12	ENST00000432365	SLC9A3R2-202	Known
ENST00000379757.p1	19	21	18	21	ENST00000379757	TXNDC5-201	Known
ENST00000355841.p1	15	20	15	19	ENST00000355841	PDLIM7-202	Known
ENST00000373840.p1	16	17	16	16	ENST00000373840	RAB14-201	Known
ENST00000319006.p1	22	23	20	18	ENST00000319006	TALDO1-201	Known
ENST00000371084.p1	20	27	22	23	ENST00000371084	PGM1-202	Known
ENST00000272317.p2	16	4	15	17	ENST00000272317	RPS27A-201	Known
ENST00000652337.p1	29	32	31	29	ENST00000652337	MTHFD1-220	Known
ENST00000572815.p1	13	11	12	12	ENST00000572815	EIF5A-207	Known
ENST00000393078.p1	15	16	16	16	ENST00000393078	SERPINA3-201	Known
TALONT000631328.p1	16	16	16	18	TALONT000631328	PFN1-TALONT000631328	Novel
ENST00000314797.p1	20	23	19	19	ENST00000314797	COPG1-201	Known
ENST00000541546.p1	14	15	14	16	ENST00000541546	ARHGDIB-206	Known
ENST00000245932.p1	18	2	20	16	ENST00000245932	VASP-201	Known
ENST00000377768.p1	19	20	18	18	ENST00000377768	SNX5-202	Known
ENST00000331595.p1	19	17	18	19	ENST00000331595	BGN-201	Known
ENST00000409724.p1	17	15	18	NA	ENST00000409724	CAPG-204	Known
ENST00000252242.p1	16	14	7	17	ENST00000252242	KRT5-201	Known
ENST00000310144.p1	18	20	17	17	ENST00000310144	PSMC5-201	Known
ENST00000302445.p1	23	30	26	22	ENST00000302445	KARS-201	Known
ENST00000494774.p1	3	2	2	2	ENST00000494774	DBNL-220	Known
ENST00000286713.p1	13	16	15	16	ENST00000286713	STOM-201	Known
ENST00000319449.p1	21	31	24	22	ENST00000319449	RUFY1-201	Known
TALONT001523375.p1	23	27	26	25	TALONT001523375	HP1BP3-TALONT001523375	Novel
ENST00000355371.p1	24	32	25	21	ENST00000355371	SHTN1-202	Known
TALONT001659353.p1	23	24	23	30	TALONT001659353	C4A-TALONT001659353	Novel
ENST00000338045.p1	3	10	3	8	ENST00000338045	LIMS1-202	Known
ENST00000393892.p1	20	27	25	23	ENST00000393892	CNP-202	Known
ENST00000225792.p1	17	20	20	18	ENST00000225792	DDX5-201	Known
ENST00000349048.p1	19	18	17	16	ENST00000349048	PFKL-201	Known
ENST00000307712.p1	17	19	16	19	ENST00000307712	SEC23A-201	Known
ENST00000356487.p1	18	19	19	20	ENST00000356487	GPI-201	Known
ENST00000390237.p2	8	10	8	9	ENST00000390237	IGKC-201	Known
ENST00000340385.p1	16	16	17	18	ENST00000340385	PRDX6-201	Known
ENST00000381967.p1	20	28	23	24	ENST00000381967	PGM2-201	Known
ENST00000222005.p1	18	17	15	17	ENST00000222005	CDC37-201	Known
ENST00000302516.p1	28	35	29	31	ENST00000302516	SF3B3-201	Known
ENST00000310118.p1	23	28	26	23	ENST00000310118	PSMD2-201	Known
TALONT001127788.p1	16	17	14	17	TALONT001127788	MYH10-TALONT001127788	Novel
ENST00000288266.p1	22	28	20	23	ENST00000288266	APPL1-201	Known
ENST00000249364.p1	5	5	5	6	ENST00000249364	CALU-201	Known
TALONT003838942.p1	16	19	18	16	TALONT003838942	ARPC2-TALONT003838942	Novel
ENST00000370321.p1	17	NA	16	17	ENST00000370321	RPL5-202	Known
TALONT003350906.p1	9	9	8	8	TALONT003350906	HNRNPH1-TALONT003350906	Novel
ENST00000354420.p2	19	22	19	22	ENST00000354420	RNH1-201	Known
ENST00000542407.p1	1	2	1	1	ENST00000542407	PDLIM5-221	Known
ENST00000359314.p1	21	31	25	20	ENST00000359314	CD2AP-201	Known
ENST00000321394.p1	23	26	24	25	ENST00000321394	TCP1-201	Known
ENST00000251527.p1	15	16	16	20	ENST00000251527	ESYT2-201	Known
ENST00000233084.p1	23	26	22	26	ENST00000233084	DDX1-201	Known
TALONT003543338.p5	1	1	1	1	TALONT003543338	ACTG1-TALONT003543338	Novel
ENST00000263246.p1	17	16	15	12	ENST00000263246	PACSIN2-201	Known
ENST00000307630.p1	9	8	8	10	ENST00000307630	YWHAG-201	Known
ENST00000266732.p1	8	12	7	4	ENST00000266732	TMPO-202	Known
TALONT003909682.p1	12	12	8	9	TALONT003909682	HDLBP-TALONT003909682	Novel
ENST00000248975.p1	14	14	12	14	ENST00000248975	YWHAH-201	Known
TALONT003980728.p1	21	25	22	23	TALONT003980728	EPHX1+SRP9-TALONT003980728	Novel
ENST00000309244.p2	17	19	18	17	ENST00000309244	ETFB-201	Known
ENST00000397195.p1	16	22	19	18	ENST00000397195	PAFAH1B1-202	Known
ENST00000375326.p1	15	19	16	17	ENST00000375326	FBP1-201	Known
ENST00000452673.p1	18	25	24	11	ENST00000452673	CANX-202	Known
ENST00000627783.p1	20	20	15	18	ENST00000627783	SYNPO2-207	Known
ENST00000216392.p1	26	27	27	24	ENST00000216392	PYGL-201	Known
ENST00000559844.p1	19	22	18	15	ENST00000559844	SNX1-208	Known
TALONT003894724.p1	6	6	6	4	TALONT003894724	LRRFIP1-TALONT003894724	Novel
ENST00000327134.p1	18	20	18	17	ENST00000327134	PAK2-201	Known
ENST00000641023.p1	19	20	18	20	ENST00000641023	PHGDH-208	Known
ENST00000440191.p1	6	6	8	8	ENST00000440191	EIF4A2-205	Known
ENST00000355426.p1	17	19	16	20	ENST00000355426	EFEMP1-201	Known
TALONT003292476.p1	14	16	15	14	TALONT003292476	RUVBL2-TALONT003292476	Novel
TALONT002652410.p1	9	6	2	6	TALONT002652410	IGHG4-TALONT002652410	Novel
ENST00000355653.p1	13	18	16	16	ENST00000355653	VAT1-201	Known
ENST00000545606.p1	25	28	22	26	ENST00000545606	CAND1-208	Known
ENST00000260641.p1	14	14	14	12	ENST00000260641	ACTR2-201	Known
ENST00000220325.p1	16	20	17	16	ENST00000220325	EHD4-201	Known
ENST00000303305.p1	21	21	21	21	ENST00000303305	PA2G4-201	Known
ENST00000359426.p1	24	28	26	27	ENST00000359426	HK1-202	Known
ENST00000316594.p1	6	6	5	4	ENST00000316594	HNRNPH2-201	Known
TALONT002778430.p1	17	19	NA	NA	TALONT002778430	IMMT-TALONT002778430	Novel
ENST00000308423.p1	20	22	18	22	ENST00000308423	AOC3-201	Known
ENST00000264161.p1	14	16	12	12	ENST00000264161	DARS-201	Known
ENST00000392748.p1	17	19	17	20	ENST00000392748	VWA5A-203	Known
ENST00000299300.p1	16	18	15	18	ENST00000299300	CCT2-201	Known
TALONT001950675.p1	7	9	8	11	TALONT001950675	GNAI2-TALONT001950675	Novel
ENST00000396394.p1	13	12	11	13	ENST00000396394	PSMA1-201	Known
ENST00000378069.p1	17	18	15	14	ENST00000378069	MAOB-201	Known
ENST00000652462.p1	12	13	14	12	ENST00000652462	ITGB2-225	Known
ENST00000263238.p1	18	18	22	23	ENST00000263238	ACTR3-201	Known
ENST00000345146.p1	21	21	19	17	ENST00000345146	IDH1-201	Known
ENST00000310706.p1	13	19	16	14	ENST00000310706	JUP-201	Known
TALONT001471143.p1	21	20	19	19	TALONT001471143	PRKCSH-TALONT001471143	Novel
ENST00000367679.p1	17	17	14	14	ENST00000367679	CACYBP-201	Known
ENST00000493678.p1	11	14	10	10	ENST00000493678	PARK7-209	Known
ENST00000389231.p1	16	18	20	20	ENST00000389231	USP5-202	Known
ENST00000673531.p1	1	1	1	1	ENST00000673531	ACAT1-222	Known
TALONT003895705.p1	17	1	1	1	TALONT003895705	ALDH9A1-TALONT003895705	Novel
ENST00000315758.p1	20	20	18	17	ENST00000315758	MDH2-201	Known
TALONT001922892.p1	13	15	13	14	TALONT001922892	CTNND1-TALONT001922892	Novel
ENST00000502702.p1	14	19	13	15	ENST00000502702	WDR1-205	Known
ENST00000471652.p1	6	23	19	7	ENST00000471652	ZC3HAV1-204	Known
ENST00000393310.p1	1	NA	1	NA	ENST00000393310	LIMS1-203	Known
ENST00000553458.p1	18	24	19	21	ENST00000553458	ALDH6A1-202	Known
ENST00000366922.p1	17	22	18	20	ENST00000366922	IARS2-201	Known
ENST00000515683.p1	4	4	3	5	ENST00000515683	ADH1C-204	Known
ENST00000611405.p1	27	28	24	24	ENST00000611405	SRRT-213	Known
ENST00000317799.p1	20	26	21	25	ENST00000317799	HADHB-201	Known
ENST00000356082.p1	20	18	13	12	ENST00000356082	LAMB3-201	Known
TALONT001005243.p1	18	25	24	22	TALONT001005243	SQOR-TALONT001005243	Novel
TALONT001593002.p1	13	12	13	12	TALONT001593002	CD44-TALONT001593002	Novel
ENST00000292401.p1	15	17	15	17	ENST00000292401	AZGP1-201	Known
ENST00000316403.p1	19	16	17	18	ENST00000316403	CLU-201	Known
ENST00000336812.p1	22	26	22	18	ENST00000336812	DHX15-201	Known
TALONT003956985.p1	21	25	16	23	TALONT003956985	PIGR-TALONT003956985	Novel
ENST00000393562.p1	20	22	21	26	ENST00000393562	G6PD-202	Known
ENST00000300026.p1	16	18	15	16	ENST00000300026	PPIB-201	Known
ENST00000672477.p1	18	20	21	21	ENST00000672477	SACM1L-216	Known
TALONT002841462.p1	21	24	20	21	TALONT002841462	PSMC2-TALONT002841462	Novel
ENST00000353341.p1	2	NA	NA	NA	ENST00000353341	HNRNPD-203	Known
ENST00000380377.p1	14	13	15	15	ENST00000380377	TBCA-202	Known
ENST00000296511.p1	19	22	20	24	ENST00000296511	ANXA5-201	Known
ENST00000262722.p1	4	6	2	6	ENST00000262722	FBLN1-201	Known
ENST00000381125.p1	14	14	8	11	ENST00000381125	PFKP-203	Known
TALONT001011707.p1	1	2	1	14	TALONT001011707	HIST1H2BD-TALONT001011707	Novel
TALONT002111142.p1	11	17	13	2	TALONT002111142	SFTPA1-TALONT002111142	Novel
ENST00000489459.p2	1	1	1	1	ENST00000489459	PPIA-208	Known
ENST00000294952.p1	19	22	18	15	ENST00000294952	PPP1R21-202	Known
ENST00000327031.p1	22	26	23	22	ENST00000327031	FLII-201	Known
TALONT003929916.p1	22	13	12	16	TALONT003929916	AL354953.1+LAMC2-TALONT003929916	Novel
ENST00000382361.p1	21	26	19	23	ENST00000382361	FSCN1-201	Known
ENST00000343677.p1	2	1	NA	NA	ENST00000343677	HIST1H1C-201	Known
ENST00000612661.p1	9	9	8	9	ENST00000612661	MARCKS-201	Known
ENST00000308696.p1	20	23	18	21	ENST00000308696	PSMD1-201	Known
ENST00000461940.p1	14	1	NA	NA	ENST00000461940	GIMAP4-202	Known
ENST00000442011.p1	18	19	20	19	ENST00000442011	TGFBI-201	Known
ENST00000566501.p1	22	26	24	21	ENST00000566501	EIF3C-209	Known
ENST00000371489.p1	19	15	15	15	ENST00000371489	MYOF-204	Known
ENST00000337836.p1	21	21	25	26	ENST00000337836	C6-202	Known
ENST00000301522.p1	13	15	14	18	ENST00000301522	PRDX2-201	Known
ENST00000551956.p1	14	15	11	18	ENST00000551956	KRT4-204	Known
ENST00000236850.p1	18	21	20	25	ENST00000236850	APOA1-201	Known
ENST00000356839.p1	22	23	20	20	ENST00000356839	ACADVL-203	Known
TALONT002167774.p1	16	17	15	NA	TALONT002167774	EEF1G+TUT1-TALONT002167774	Novel
ENST00000308580.p1	13	16	15	18	ENST00000308580	TMOD3-201	Known
ENST00000557201.p1	19	NA	NA	18	ENST00000557201	HNRNPC-230	Known
ENST00000216146.p1	21	22	17	15	ENST00000216146	RPL3-201	Known
TALONT002754943.p1	3	4	NA	NA	TALONT002754943	RPS3A-TALONT002754943	Novel
ENST00000333137.p1	25	29	22	25	ENST00000333137	SMTN-201	Known
TALONT002546645.p1	17	13	17	17	TALONT002546645	AK1-TALONT002546645	Novel
ENST00000216879.p1	16	22	19	17	ENST00000216879	NSFL1C-201	Known
TALONT003195056.p1	15	20	18	20	TALONT003195056	NAPA-TALONT003195056	Novel
TALONT000903371.p1	18	18	13	17	TALONT000903371	CAPS+VMAC-TALONT000903371	Novel
ENST00000244534.p1	2	1	1	NA	ENST00000244534	HIST1H1D-201	Known
ENST00000336273.p1	19	16	19	17	ENST00000336273	MTDH-201	Known
ENST00000264639.p1	23	26	25	26	ENST00000264639	PSMD3-201	Known
ENST00000282470.p1	14	19	16	13	ENST00000282470	SPARCL1-201	Known
TALONT002283227.p1	13	11	12	11	TALONT002283227	SNCG-TALONT002283227	Novel
ENST00000287295.p1	20	24	18	19	ENST00000287295	AIFM1-201	Known
ENST00000217515.p1	7	13	13	8	ENST00000217515	TXNL1-201	Known
ENST00000332231.p1	20	21	14	20	ENST00000332231	AP2A2-201	Known
TALONT003803151.p1	19	22	15	16	TALONT003803151	CGN-TALONT003803151	Novel
TALONT003957715.p1	17	18	19	21	TALONT003957715	C4BPA-TALONT003957715	Novel
ENST00000340296.p1	15	23	20	20	ENST00000340296	DYNC1I2-201	Known
ENST00000272227.p1	16	20	17	16	ENST00000272227	PDIA6-201	Known
ENST00000579847.p1	14	16	14	19	ENST00000579847	CNDP2-209	Known
TALONT000316226.p1	19	19	16	18	TALONT000316226	EPB41L3-TALONT000316226	Novel
ENST00000320334.p1	20	22	16	16	ENST00000320334	OLFML3-201	Known
ENST00000318950.p1	22	25	21	19	ENST00000318950	SWAP70-201	Known
ENST00000306125.p1	21	29	22	20	ENST00000306125	QARS-201	Known
ENST00000372921.p1	18	17	16	16	ENST00000372921	ANXA7-202	Known
ENST00000322088.p1	11	14	13	15	ENST00000322088	PPP2R1A-201	Known
ENST00000285379.p1	16	17	15	24	ENST00000285379	CA2-201	Known
ENST00000339162.p1	14	18	16	15	ENST00000339162	PDLIM2-203	Known
ENST00000226253.p1	13	14	13	12	ENST00000226253	ALDOC-201	Known
ENST00000357325.p1	16	16	15	15	ENST00000357325	HDGF-201	Known
ENST00000203407.p1	14	18	13	17	ENST00000203407	UQCRC1-201	Known
ENST00000376423.p1	19	28	22	22	ENST00000376423	GRIPAP1-201	Known
ENST00000260408.p1	17	22	22	20	ENST00000260408	ADAM10-201	Known
ENST00000320631.p1	11	12	10	9	ENST00000320631	EHD1-201	Known
ENST00000001008.p1	15	20	16	16	ENST00000001008	FKBP4-201	Known
ENST00000221283.p1	17	17	15	16	ENST00000221283	STXBP2-201	Known
TALONT002654209.p1	9	8	7	8	TALONT002654209	IGHG2-TALONT002654209	Novel
ENST00000301329.p1	16	19	17	19	ENST00000301329	GLOD4-202	Known
ENST00000378251.p1	21	28	23	20	ENST00000378251	LRRC47-201	Known
ENST00000341356.p1	16	19	17	14	ENST00000341356	CORO1B-201	Known
TALONT003347495.p1	17	20	17	14	TALONT003347495	BCLAF1-TALONT003347495	Novel
ENST00000221801.p1	13	13	13	13	ENST00000221801	FBL-201	Known
TALONT000274436.p1	16	22	17	16	TALONT000274436	SERPINB1-TALONT000274436	Novel
ENST00000233190.p1	19	21	20	18	ENST00000233190	NDUFS1-201	Known
ENST00000307961.p1	16	19	18	20	ENST00000307961	RPL4-201	Known
TALONT000579833.p1	18	19	18	16	TALONT000579833	ABCA3-TALONT000579833	Novel
ENST00000354532.p1	17	28	22	19	ENST00000354532	ARHGEF1-203	Known
ENST00000355119.p1	2	6	5	4	ENST00000355119	LIMS2-202	Known
ENST00000304141.p1	17	17	16	15	ENST00000304141	CAVIN2-201	Known
ENST00000303577.p1	8	8	8	8	ENST00000303577	PCBP1-201	Known
ENST00000396062.p1	15	18	15	16	ENST00000396062	FKBP3-202	Known
ENST00000328078.p1	1	1	NA	1	ENST00000328078	GLUD2-201	Known
ENST00000652536.p1	19	23	18	19	ENST00000652536	PREP-203	Known
ENST00000261313.p1	10	13	10	12	ENST00000261313	PEBP1-201	Known
ENST00000281455.p1	22	25	24	22	ENST00000281455	ACSL1-201	Known
ENST00000366844.p1	12	18	14	13	ENST00000366844	ENAH-204	Known
TALONT001893753.p1	16	16	16	18	TALONT001893753	SERPING1-TALONT001893753	Novel
ENST00000361828.p1	24	25	19	22	ENST00000361828	OPA1-204	Known
ENST00000340941.p1	15	20	15	15	ENST00000340941	MCCC2-201	Known
ENST00000343638.p1	17	19	14	17	ENST00000343638	UBTF-202	Known
ENST00000329276.p1	13	22	20	13	ENST00000329276	NOP56-201	Known
ENST00000261303.p1	17	18	17	19	ENST00000261303	PSMC1-201	Known
ENST00000553809.p1	12	3	14	15	ENST00000553809	PSMA6-204	Known
ENST00000377474.p1	11	13	12	14	ENST00000377474	KCTD12-201	Known
ENST00000284031.p1	18	15	14	13	ENST00000284031	DDAH1-201	Known
ENST00000373477.p1	18	21	19	19	ENST00000373477	YARS-201	Known
ENST00000273398.p1	16	19	19	17	ENST00000273398	ATP6V1A-201	Known
ENST00000264690.p1	17	18	16	17	ENST00000264690	KLKB1-201	Known
ENST00000205948.p1	13	14	13	17	ENST00000205948	APOH-201	Known
ENST00000439561.p1	13	21	13	14	ENST00000439561	COPB1-202	Known
TALONT002509318.p1	16	17	16	17	TALONT002509318	IQGAP1-TALONT002509318	Novel
ENST00000449187.p1	1	2	2	2	ENST00000449187	CALU-202	Known
TALONT001835428.p1	17	17	18	17	TALONT001835428	RPL7-TALONT001835428	Novel
ENST00000422285.p1	17	20	22	21	ENST00000422285	PDHA1-206	Known
ENST00000531188.p1	16	20	16	17	ENST00000531188	RPS3-217	Known
ENST00000264657.p1	19	24	24	22	ENST00000264657	STAT3-201	Known
TALONT002982113.p1	22	21	25	21	TALONT002982113	LAMB1-TALONT002982113	Novel
ENST00000279022.p1	7	7	7	7	ENST00000279022	MYL9-201	Known
TALONT002840623.p1	14	15	13	15	TALONT002840623	SPAG9-TALONT002840623	Novel
ENST00000393459.p1	13	13	13	14	ENST00000393459	SFXN3-202	Known
ENST00000562206.p3	1	1	1	1	ENST00000562206	TPPP3-204	Known
TALONT000944789.p1	16	16	15	15	TALONT000944789	TLN1-TALONT000944789	Novel
TALONT002683753.p1	6	4	6	6	TALONT002683753	YBX1-TALONT002683753	Novel
ENST00000371514.p1	17	21	20	11	ENST00000371514	SCP2-203	Known
ENST00000205402.p1	15	18	11	15	ENST00000205402	DLD-201	Known
ENST00000225726.p1	13	15	12	11	ENST00000225726	CCDC47-201	Known
ENST00000417816.p1	16	16	17	15	ENST00000417816	NEBL-203	Known
ENST00000546966.p1	10	10	9	11	ENST00000546966	CSRP2-202	Known
ENST00000519664.p1	12	16	15	15	ENST00000519664	SYNPO-204	Known
ENST00000380394.p1	13	12	12	13	ENST00000380394	RPS6-204	Known
ENST00000354209.p1	11	14	11	10	ENST00000354209	PRKAA1-202	Known
TALONT000550175.p1	16	19	18	22	TALONT000550175	ROCK1-TALONT000550175	Novel
ENST00000396396.p1	15	21	18	20	ENST00000396396	PGM5-202	Known
TALONT001284512.p1	15	25	20	15	TALONT001284512	ABCF1-TALONT001284512	Novel
ENST00000426333.p1	17	25	17	22	ENST00000426333	EFTUD2-202	Known
TALONT002137074.p1	13	17	16	14	TALONT002137074	LASP1-TALONT002137074	Novel
ENST00000254963.p1	19	25	18	22	ENST00000254963	HSPA12B-201	Known
ENST00000258091.p1	17	20	17	20	ENST00000258091	CCT7-201	Known
ENST00000494088.p1	22	21	18	17	ENST00000494088	SLMAP-219	Known
TALONT003808575.p1	11	11	11	11	TALONT003808575	S100A8-TALONT003808575	Novel
ENST00000296412.p1	16	19	13	16	ENST00000296412	ADH5-201	Known
ENST00000285093.p1	13	16	15	15	ENST00000285093	ACAA2-201	Known
ENST00000373255.p1	15	15	14	14	ENST00000373255	H2AFY2-201	Known
ENST00000275603.p1	7	11	11	11	ENST00000275603	CCT6A-201	Known
ENST00000368865.p1	12	11	12	10	ENST00000368865	BUB3-203	Known
ENST00000523908.p1	13	22	20	13	ENST00000523908	CLINT1-207	Known
ENST00000438166.p1	19	26	21	24	ENST00000438166	GPD2-208	Known
ENST00000264710.p1	8	10	9	10	ENST00000264710	RAB10-201	Known
TALONT003830646.p1	10	11	11	11	TALONT003830646	FN1-TALONT003830646	Novel
ENST00000610897.p1	6	7	6	5	ENST00000610897	GNB1-209	Known
ENST00000395680.p1	14	15	14	13	ENST00000395680	TYMP-203	Known
ENST00000376285.p1	17	25	23	17	ENST00000376285	PCCA-202	Known
ENST00000374391.p1	15	22	16	17	ENST00000374391	ALOX5-201	Known
ENST00000372027.p1	16	19	16	15	ENST00000372027	MMRN2-201	Known
ENST00000332118.p1	15	16	16	14	ENST00000332118	SRPRA-201	Known
ENST00000338448.p1	15	15	14	15	ENST00000338448	PALM-202	Known
ENST00000316218.p1	20	27	18	21	ENST00000316218	PDIA5-201	Known
TALONT000851609.p1	12	NA	NA	NA	TALONT000851609	ESD-TALONT000851609	Novel
TALONT000626351.p1	1	1	1	1	TALONT000626351	EIF2S3-TALONT000626351	Novel
ENST00000361060.p1	13	15	14	12	ENST00000361060	GFPT1-202	Known
ENST00000306077.p1	16	18	15	17	ENST00000306077	TMEM43-201	Known
ENST00000553555.p1	12	10	11	11	ENST00000553555	APEX1-205	Known
ENST00000368141.p1	17	14	16	19	ENST00000368141	MNDA-201	Known
ENST00000436790.p1	12	16	16	16	ENST00000436790	SEC31A-206	Known
ENST00000461988.p1	17	19	17	20	ENST00000461988	POR-218	Known
TALONT002919737.p1	7	8	NA	8	TALONT002919737	FOLR1+FOLR2-TALONT002919737	Novel
ENST00000382456.p1	19	22	20	20	ENST00000382456	AP2M1-202	Known
ENST00000256854.p1	13	1	1	1	ENST00000256854	NARS-201	Known
ENST00000276390.p1	12	20	16	13	ENST00000276390	ATP6V1B2-201	Known
TALONT003766421.p1	14	17	14	16	TALONT003766421	HIBCH-TALONT003766421	Novel
ENST00000295640.p1	14	19	16	15	ENST00000295640	RNPEP-201	Known
ENST00000475243.p1	9	8	9	9	ENST00000475243	VAPB-204	Known
ENST00000452929.p1	17	NA	18	17	ENST00000452929	KLC1-208	Known
ENST00000354926.p1	12	13	11	10	ENST00000354926	LUC7L2-202	Known
ENST00000409784.p1	7	7	7	7	ENST00000409784	RAB1A-203	Known
ENST00000265132.p1	13	15	13	15	ENST00000265132	AMBP-201	Known
ENST00000492933.p1	14	17	16	17	ENST00000492933	PSMD6-210	Known
ENST00000264279.p1	15	17	16	16	ENST00000264279	NOP58-201	Known
TALONT003427463.p1	15	17	16	15	TALONT003427463	RACK1-TALONT003427463	Novel
TALONT003210101.p1	10	13	10	11	TALONT003210101	ECHS1-TALONT003210101	Novel
ENST00000517490.p1	16	19	18	17	ENST00000517490	CPNE3-203	Known
ENST00000251166.p1	17	17	15	15	ENST00000251166	CORO7-201	Known
TALONT001093963.p1	12	13	10	10	TALONT001093963	KIF5B-TALONT001093963	Novel
ENST00000311208.p1	11	10	5	13	ENST00000311208	KRT17-201	Known
ENST00000308511.p1	19	23	18	22	ENST00000308511	CCAR2-201	Known
TALONT003777908.p1	19	22	20	19	TALONT003777908	MYO1B-TALONT003777908	Novel
ENST00000290354.p1	11	9	6	8	ENST00000290354	CBR3-201	Known
ENST00000371621.p1	14	17	17	13	ENST00000371621	PTPN1-201	Known
ENST00000343986.p1	5	5	5	5	ENST00000343986	RPS21-201	Known
ENST00000407193.p1	8	8	8	8	ENST00000407193	RPS14-203	Known
ENST00000368738.p1	8	7	8	9	ENST00000368738	S100A9-201	Known
ENST00000236959.p1	17	23	21	20	ENST00000236959	ATIC-201	Known
ENST00000319725.p1	14	18	15	16	ENST00000319725	FUBP3-201	Known
ENST00000278353.p1	13	12	12	13	ENST00000278353	HSD17B12-201	Known
ENST00000369085.p1	20	26	18	20	ENST00000369085	BAG3-201	Known
ENST00000308025.p1	20	23	16	17	ENST00000308025	DDX23-201	Known
ENST00000519638.p1	11	11	11	10	ENST00000519638	ERLIN2-204	Known
ENST00000269886.p1	10	10	8	11	ENST00000269886	SH3GL1-201	Known
ENST00000512419.p1	11	9	7	7	ENST00000512419	UCHL1-209	Known
ENST00000317198.p1	10	13	12	10	ENST00000317198	EEF1D-201	Known
ENST00000382708.p1	16	17	15	12	ENST00000382708	PSME1-202	Known
ENST00000305632.p1	19	18	20	17	ENST00000305632	TBL2-201	Known
ENST00000644876.p1	17	24	17	25	ENST00000644876	DDX3X-244	Known
ENST00000557943.p1	13	12	12	14	ENST00000557943	ETFA-203	Known
TALONT003418440.p1	15	17	15	17	TALONT003418440	RPL6-TALONT003418440	Novel
ENST00000588852.p1	10	11	7	8	ENST00000588852	SAFB-205	Known
ENST00000339083.p1	4	5	3	3	ENST00000339083	RHOC-202	Known
ENST00000221418.p1	11	10	7	11	ENST00000221418	ECH1-201	Known
ENST00000380087.p1	5	5	4	5	ENST00000380087	RBBP7-203	Known
TALONT003297502.p1	15	12	14	12	TALONT003297502	SART3-TALONT003297502	Novel
TALONT003398496.p2	12	14	14	14	TALONT003398496	EVPL-TALONT003398496	Novel
TALONT001804758.p1	11	10	9	11	TALONT001804758	MAPK3-TALONT001804758	Novel
ENST00000531382.p1	10	19	11	9	ENST00000531382	RPS6KA1-220	Known
ENST00000457734.p1	8	14	9	11	ENST00000457734	PLS1-202	Known
ENST00000252542.p1	11	17	14	12	ENST00000252542	SAFB2-201	Known
ENST00000421138.p1	13	16	15	15	ENST00000421138	RECQL-203	Known
ENST00000566198.p1	4	4	4	4	ENST00000566198	SLC9A3R2-208	Known
ENST00000373493.p1	6	7	6	6	ENST00000373493	RBBP4-202	Known
ENST00000322623.p1	16	15	15	21	ENST00000322623	RUVBL1-201	Known
ENST00000330062.p1	12	13	13	13	ENST00000330062	IDH2-201	Known
ENST00000343110.p1	15	20	18	20	ENST00000343110	PRELP-201	Known
ENST00000221957.p1	12	11	12	12	ENST00000221957	PLIN3-201	Known
ENST00000354228.p1	4	7	5	5	ENST00000354228	SEPTIN6-202	Known
ENST00000593649.p1	20	19	17	18	ENST00000593649	KANK3-203	Known
ENST00000381809.p1	14	15	9	13	ENST00000381809	AK3-202	Known
ENST00000407693.p1	11	12	12	12	ENST00000407693	PTGR1-205	Known
TALONT003875016.p1	13	17	16	16	TALONT003875016	COPA-TALONT003875016	Novel
TALONT003229112.p1	9	9	9	10	TALONT003229112	ERGIC1+RPL26L1-TALONT003229112	Novel
ENST00000336278.p1	16	22	19	21	ENST00000336278	SNTB2-201	Known
ENST00000231572.p1	19	27	20	21	ENST00000231572	RARS-201	Known
ENST00000380839.p1	14	NA	12	13	ENST00000380839	ASL-203	Known
ENST00000394524.p1	14	13	11	10	ENST00000394524	CAMK2D-205	Known
ENST00000545683.p2	2	NA	NA	NA	ENST00000545683	HIST2H2BF-204	Known
TALONT003695264.p1	4	3	4	NA	TALONT003695264	RAP1A-TALONT003695264	Novel
ENST00000340541.p1	4	3	3	3	ENST00000340541	VAPA-201	Known
TALONT003316808.p1	1	1	1	1	TALONT003316808	SERBP1-TALONT003316808	Novel
ENST00000376300.p1	18	18	15	15	ENST00000376300	CCDC93-202	Known
ENST00000346249.p1	13	3	13	3	ENST00000346249	TPD52L2-202	Known
TALONT001244521.p1	11	14	13	11	TALONT001244521	NUCB2-TALONT001244521	Novel
ENST00000254108.p1	6	9	6	5	ENST00000254108	FUS-201	Known
ENST00000262613.p1	14	16	16	14	ENST00000262613	SLC9A3R1-201	Known
ENST00000376140.p1	6	7	10	7	ENST00000376140	ABI1-206	Known
ENST00000245925.p1	14	19	16	17	ENST00000245925	EML2-201	Known
ENST00000504011.p1	1	1	1	1	ENST00000504011	PDLIM3-204	Known
TALONT001263320.p1	10	NA	NA	11	TALONT001263320	LGALS3-TALONT001263320	Novel
ENST00000248594.p1	18	25	23	14	ENST00000248594	PTPN12-201	Known
ENST00000461692.p1	10	11	11	11	ENST00000461692	PDHB-203	Known
ENST00000321437.p1	6	7	6	6	ENST00000321437	RAB8B-201	Known
ENST00000423391.p1	3	2	3	3	ENST00000423391	ACTBL2-201	Known
ENST00000433351.p1	9	13	10	13	ENST00000433351	PCYOX1-204	Known
ENST00000602866.p1	13	15	13	14	ENST00000602866	PSMC3-212	Known
ENST00000262646.p1	3	6	3	3	ENST00000262646	RAB2A-201	Known
ENST00000432560.p1	9	12	9	10	ENST00000432560	AP1B1-208	Known
ENST00000378747.p1	16	17	13	13	ENST00000378747	OPTN-202	Known
ENST00000408993.p1	3	4	2	3	ENST00000408993	RBM4-204	Known
TALONT001779791.p1	1	NA	1	1	TALONT001779791	PPA1-TALONT001779791	Novel
ENST00000606911.p1	17	21	18	1	ENST00000606911	TOR1AIP1-212	Known
ENST00000300441.p1	13	14	11	12	ENST00000300441	ACSF2-201	Known
ENST00000359794.p1	13	16	14	16	ENST00000359794	PFKM-203	Known
ENST00000333167.p1	9	12	10	11	ENST00000333167	ACAA1-202	Known
ENST00000392550.p1	18	35	21	21	ENST00000392550	LLGL2-203	Known
ENST00000339276.p1	9	5	8	8	ENST00000339276	SFN-201	Known
ENST00000321728.p1	10	12	12	10	ENST00000321728	PRKCB-201	Known
ENST00000279550.p1	1	1	2	2	ENST00000279550	YBX3-202	Known
TALONT001265004.p1	9	10	7	8	TALONT001265004	HNRNPF-TALONT001265004	Novel
ENST00000513973.p1	15	16	11	15	ENST00000513973	PGM3-212	Known
TALONT001031758.p1	1	3	1	2	TALONT001031758	YBX3-TALONT001031758	Novel
ENST00000361175.p1	15	23	19	17	ENST00000361175	PAPSS2-201	Known
ENST00000266079.p1	20	22	18	16	ENST00000266079	PRPF6-201	Known
ENST00000216336.p1	14	10	13	13	ENST00000216336	CTSG-201	Known
ENST00000607124.p1	3	0	NA	NA	ENST00000607124	HIST1H2BJ-203	Known
TALONT002204101.p1	9	9	10	8	TALONT002204101	RPL10-TALONT002204101	Novel
ENST00000264832.p1	16	18	16	13	ENST00000264832	ICAM1-201	Known
ENST00000394991.p1	9	10	10	11	ENST00000394991	SNCA-205	Known
TALONT002198282.p1	6	4	13	3	TALONT002198282	FLNA-TALONT002198282	Novel
TALONT003990019.p1	18	19	15	14	TALONT003990019	C1orf198-TALONT003990019	Novel
ENST00000612399.p1	12	13	12	12	ENST00000612399	PSMC6-218	Known
ENST00000375433.p1	16	22	16	17	ENST00000375433	RCC2-201	Known
ENST00000254719.p1	17	18	14	16	ENST00000254719	RPA1-201	Known
ENST00000371225.p1	13	13	11	12	ENST00000371225	TACSTD2-201	Known
ENST00000302787.p1	14	19	15	14	ENST00000302787	LETM1-201	Known
ENST00000352397.p1	12	13	13	12	ENST00000352397	CYB5R3-201	Known
ENST00000308775.p1	12	18	13	12	ENST00000308775	DAG1-201	Known
TALONT003042990.p1	16	19	16	12	TALONT003042990	EPS15-TALONT003042990	Novel
ENST00000307602.p1	16	21	14	14	ENST00000307602	HOOK3-201	Known
ENST00000302243.p1	13	16	10	1	ENST00000302243	DDX19A-201	Known
ENST00000648839.p1	4	4	3	NA	ENST00000648839	RPL26-213	Known
ENST00000530920.p1	14	16	14	11	ENST00000530920	TNKS1BP1-205	Known
TALONT003353943.p1	12	14	14	14	TALONT003353943	ZYX-TALONT003353943	Novel
ENST00000356950.p1	0	3	3	4	ENST00000356950	HIST1H2BK-201	Known
ENST00000458640.p1	5	5	6	7	ENST00000458640	DDX39B-214	Known
ENST00000419869.p1	11	16	14	16	ENST00000419869	STRAP-202	Known
ENST00000242592.p1	14	16	15	16	ENST00000242592	ACADS-201	Known
ENST00000262982.p1	19	23	15	17	ENST00000262982	CSE1L-201	Known
TALONT002939449.p1	15	17	15	15	TALONT002939449	SRSF1-TALONT002939449	Novel
TALONT002443007.p1	18	20	16	19	TALONT002443007	CAPN1-TALONT002443007	Novel
ENST00000311604.p1	12	11	11	10	ENST00000311604	LSP1-201	Known
ENST00000351829.p1	14	17	16	13	ENST00000351829	AKR1A1-201	Known
ENST00000395366.p1	4	4	3	3	ENST00000395366	PPP1CB-203	Known
ENST00000398868.p1	9	13	14	14	ENST00000398868	ATL3-201	Known
ENST00000672715.p1	13	16	13	13	ENST00000672715	AK2-217	Known
ENST00000353047.p1	9	12	13	10	ENST00000353047	CTSB-202	Known
ENST00000373586.p1	3	13	11	12	ENST00000373586	EIF3I-202	Known
ENST00000395047.p1	14	16	12	15	ENST00000395047	VDAC1-203	Known
ENST00000296930.p1	12	15	NA	11	ENST00000296930	NPM1-201	Known
TALONT002997890.p1	19	21	18	19	TALONT002997890	EIF3A-TALONT002997890	Novel
ENST00000262428.p2	14	14	12	12	ENST00000262428	COTL1-201	Known
ENST00000375571.p1	10	11	8	10	ENST00000375571	MAPRE1-201	Known
ENST00000261531.p1	13	18	15	14	ENST00000261531	SNW1-201	Known
ENST00000320560.p1	14	20	12	12	ENST00000320560	ANO6-201	Known
ENST00000392882.p1	11	15	14	15	ENST00000392882	WARS-204	Known
ENST00000012443.p1	11	14	13	13	ENST00000012443	PPP5C-201	Known
ENST00000303575.p1	6	9	6	7	ENST00000303575	TMED10-201	Known
ENST00000383329.p1	6	6	5	6	ENST00000383329	HLA-C-203	Known
ENST00000339618.p1	11	16	13	13	ENST00000339618	ALDH3A2-202	Known
ENST00000370841.p1	16	19	15	14	ENST00000370841	ACADM-202	Known
ENST00000370763.p1	15	13	13	10	ENST00000370763	DNAJB4-201	Known
ENST00000296161.p1	19	26	18	15	ENST00000296161	DTX3L-201	Known
ENST00000334220.p1	13	13	12	15	ENST00000334220	DLST-202	Known
ENST00000252456.p1	10	14	10	12	ENST00000252456	CNN1-201	Known
ENST00000372858.p1	12	14	11	11	ENST00000372858	PABPC4-203	Known
ENST00000331457.p1	13	16	10	10	ENST00000331457	DRG1-201	Known
ENST00000373212.p1	10	11	11	9	ENST00000373212	SH3BGRL-201	Known
TALONT002033246.p1	6	8	6	8	TALONT002033246	RBMX-TALONT002033246	Novel
ENST00000409988.p1	15	4	11	14	ENST00000409988	SPATS2L-209	Known
TALONT003112337.p1	12	12	13	11	TALONT003112337	SGCD-TALONT003112337	Novel
ENST00000279146.p2	10	9	10	8	ENST00000279146	AIP-201	Known
ENST00000627305.p1	6	6	6	6	ENST00000627305	DBI-212	Known
TALONT000895449.p1	12	14	11	13	TALONT000895449	RALY-TALONT000895449	Novel
TALONT000523411.p1	11	13	13	12	TALONT000523411	DSTN-TALONT000523411	Novel
ENST00000337130.p1	16	19	16	16	ENST00000337130	UGP2-201	Known
ENST00000309951.p1	17	21	15	18	ENST00000309951	ACO1-201	Known
ENST00000370008.p1	16	17	16	11	ENST00000370008	STXBP3-201	Known
ENST00000270225.p1	11	13	14	12	ENST00000270225	SAE1-201	Known
ENST00000376227.p1	15	18	15	16	ENST00000376227	CCDC22-201	Known
ENST00000367367.p1	13	18	14	16	ENST00000367367	PTPRC-203	Known
TALONT000240753.p1	8	10	10	11	TALONT000240753	PNP-TALONT000240753	Novel
ENST00000392920.p1	10	16	14	10	ENST00000392920	EVL-201	Known
ENST00000564428.p1	16	20	15	14	ENST00000564428	PML-211	Known
ENST00000521604.p1	10	13	12	8	ENST00000521604	TCEA1-208	Known
ENST00000293195.p1	15	18	16	15	ENST00000293195	FDXR-201	Known
TALONT000452409.p1	7	8	8	8	TALONT000452409	CELF2-TALONT000452409	Novel
ENST00000375754.p1	14	13	17	13	ENST00000375754	SYK-204	Known
ENST00000649796.p1	3	5	4	6	ENST00000649796	GNAI1-228	Known
ENST00000168216.p1	8	10	7	8	ENST00000168216	HSD17B10-201	Known
TALONT003677518.p1	6	7	6	7	TALONT003677518	GNAI3-TALONT003677518	Novel
ENST00000420463.p1	12	16	17	12	ENST00000420463	EIF4B-203	Known
ENST00000244519.p1	10	10	7	8	ENST00000244519	BTN3A3-201	Known
ENST00000397111.p1	17	20	15	16	ENST00000397111	CARS-203	Known
ENST00000331380.p1	1	1	1	1	ENST00000331380	HIST2H2AC-201	Known
ENST00000316423.p1	18	21	17	19	ENST00000316423	UGDH-201	Known
ENST00000222247.p1	10	11	10	11	ENST00000222247	RPL18A-201	Known
TALONT000866126.p1	2	2	2	2	TALONT000866126	VAMP3-TALONT000866126	Novel
ENST00000371477.p1	18	28	20	18	ENST00000371477	CDC5L-201	Known
ENST00000322203.p1	9	12	9	10	ENST00000322203	RPL10A-201	Known
ENST00000544381.p1	2	2	2	2	ENST00000544381	MDH1-216	Known
ENST00000358528.p1	16	23	19	19	ENST00000358528	CSDE1-203	Known
ENST00000331442.p1	8	8	7	7	ENST00000331442	HIST1H1B-201	Known
ENST00000396651.p1	13	14	13	14	ENST00000396651	RPS8-202	Known
ENST00000265062.p2	10	11	11	11	ENST00000265062	RAB7A-201	Known
TALONT001462050.p1	2	1	7	2	TALONT001462050	HLA-B-TALONT001462050	Novel
ENST00000578049.p1	12	14	14	13	ENST00000578049	SEC22B-201	Known
ENST00000511689.p1	5	7	5	8	ENST00000511689	H2AFY-217	Known
ENST00000650454.p1	14	15	17	17	ENST00000650454	GCLC-214	Known
ENST00000262570.p1	14	15	14	14	ENST00000262570	CHCHD3-201	Known
TALONT003495990.p1	1	1	1	1	TALONT003495990	DARS-TALONT003495990	Novel
ENST00000452533.p1	15	NA	14	11	ENST00000452533	DNM1L-207	Known
ENST00000393196.p1	1	2	1	1	ENST00000393196	NME1-203	Known
TALONT002675853.p1	1	2	1	2	TALONT002675853	RBM4B-TALONT002675853	Novel
ENST00000282541.p1	12	14	13	10	ENST00000282541	GPD1L-201	Known
TALONT002958318.p2	12	14	13	11	TALONT002958318	RPS19-TALONT002958318	Novel
ENST00000517992.p1	17	21	16	17	ENST00000517992	SNTB1-202	Known
ENST00000261601.p1	13	13	11	15	ENST00000261601	USP14-201	Known
ENST00000280377.p1	1	1	17	1	ENST00000280377	USP15-201	Known
ENST00000649764.p1	12	13	9	10	ENST00000649764	EIF4A3-209	Known
ENST00000303210.p1	4	4	5	4	ENST00000303210	GNB2-201	Known
ENST00000420510.p1	9	10	9	8	ENST00000420510	RALB-203	Known
ENST00000358598.p1	10	12	12	9	ENST00000358598	PRKAR1A-201	Known
ENST00000226218.p1	9	9	9	12	ENST00000226218	VTN-201	Known
TALONT000241080.p1	11	13	13	12	TALONT000241080	CYFIP1-TALONT000241080	Novel
ENST00000228136.p1	5	6	6	5	ENST00000228136	C11orf58-201	Known
ENST00000357324.p1	17	25	16	18	ENST00000357324	ATP13A1-202	Known
ENST00000215909.p3	1	1	1	1	ENST00000215909	LGALS1-201	Known
ENST00000548249.p1	11	16	11	11	ENST00000548249	DCTN2-209	Known
ENST00000253039.p1	2	2	2	1	ENST00000253039	EIF2S3-201	Known
ENST00000307227.p1	16	22	20	20	ENST00000307227	SUCLG2-201	Known
TALONT003603419.p1	12	15	12	15	TALONT003603419	FASN-TALONT003603419	Novel
ENST00000351328.p1	16	15	15	14	ENST00000351328	CS-201	Known
ENST00000282441.p1	12	1	12	10	ENST00000282441	YAP1-201	Known
ENST00000236671.p1	12	18	20	16	ENST00000236671	CTSD-201	Known
TALONT001150321.p1	11	10	10	11	TALONT001150321	RPN2-TALONT001150321	Novel
ENST00000397712.p1	3	4	3	4	ENST00000397712	SEPTIN10-202	Known
ENST00000268379.p1	10	13	9	11	ENST00000268379	UQCRC2-201	Known
ENST00000376745.p1	2	4	3	3	ENST00000376745	PPP1CA-203	Known
ENST00000373299.p1	11	12	14	12	ENST00000373299	STXBP1-201	Known
TALONT002579160.p1	9	12	11	8	TALONT002579160	EFEMP2-TALONT002579160	Novel
ENST00000369278.p1	16	21	17	17	ENST00000369278	UFL1-201	Known
TALONT003285649.p1	1	NA	NA	1	TALONT003285649	ZC3HAV1-TALONT003285649	Novel
ENST00000357266.p1	15	20	15	16	ENST00000357266	FKBP5-201	Known
TALONT003399203.p1	10	13	9	10	TALONT003399203	NEXN-TALONT003399203	Novel
ENST00000306434.p1	13	13	15	11	ENST00000306434	MAT2A-201	Known
ENST00000504169.p1	15	16	16	16	ENST00000504169	CDKN2AIP-203	Known
ENST00000646932.p1	15	19	14	16	ENST00000646932	SUCLA2-218	Known
ENST00000436227.p1	14	14	13	16	ENST00000436227	SON-207	Known
TALONT000396769.p1	14	17	14	15	TALONT000396769	SERPINF1-TALONT000396769	Novel
ENST00000428708.p1	14	NA	NA	NA	ENST00000428708	BAIAP2-204	Known
ENST00000078429.p1	10	11	9	10	ENST00000078429	GNA11-201	Known
ENST00000368149.p1	15	21	15	14	ENST00000368149	ARHGAP18-201	Known
TALONT002406895.p2	1	1	1	1	TALONT002406895	TPPP3-TALONT002406895	Novel
ENST00000321341.p1	12	17	12	13	ENST00000321341	ME2-201	Known
ENST00000234677.p1	17	21	16	15	ENST00000234677	SARS-201	Known
ENST00000562058.p1	6	3	NA	4	ENST00000562058	SULT1A1-205	Known
TALONT002747817.p1	3	4	4	3	TALONT002747817	RAP1B-TALONT002747817	Novel
ENST00000602402.p1	15	17	16	15	ENST00000602402	DNAJC3-202	Known
ENST00000598441.p1	13	18	12	12	ENST00000598441	SNRNP70-206	Known
TALONT003404206.p1	11	14	13	13	TALONT003404206	ERP29-TALONT003404206	Novel
ENST00000246117.p1	11	16	11	13	ENST00000246117	NCLN-201	Known
ENST00000281172.p1	15	24	12	13	ENST00000281172	EPS8-201	Known
ENST00000281243.p1	7	9	7	7	ENST00000281243	QDPR-201	Known
ENST00000392369.p1	6	6	4	6	ENST00000392369	RAN-202	Known
TALONT001351594.p1	16	14	14	13	TALONT001351594	RPS4X-TALONT001351594	Novel
ENST00000602637.p1	1	2	2	NA	ENST00000602637	HIST1H2AC-203	Known
ENST00000359462.p1	5	4	4	4	ENST00000359462	PCBP2-202	Known
TALONT001275976.p1	4	6	4	5	TALONT001275976	ACO2-TALONT001275976	Novel
ENST00000242059.p1	10	11	10	9	ENST00000242059	SCRN1-201	Known
ENST00000256108.p1	10	11	6	10	ENST00000256108	IMPA1-201	Known
ENST00000264389.p1	14	17	13	14	ENST00000264389	COPS4-201	Known
ENST00000393040.p1	11	12	9	7	ENST00000393040	BIN1-209	Known
ENST00000353364.p1	1	1	NA	1	ENST00000353364	USP15-203	Known
ENST00000379698.p1	1	1	1	1	ENST00000379698	SH3KBP1-202	Known
ENST00000421276.p1	13	13	11	11	ENST00000421276	LRRFIP2-205	Known
ENST00000368884.p1	12	12	1	12	ENST00000368884	PSMD4-202	Known
ENST00000520615.p1	12	7	8	15	ENST00000520615	TACC1-210	Known
ENST00000222145.p1	15	19	18	17	ENST00000222145	RASIP1-201	Known
ENST00000300935.p1	7	8	5	7	ENST00000300935	RAB8A-201	Known
ENST00000273130.p1	15	21	15	16	ENST00000273130	DYNC1LI1-201	Known
ENST00000295213.p1	2	2	8	2	ENST00000295213	SPATA18-201	Known
ENST00000320816.p1	13	14	11	15	ENST00000320816	DAB2-201	Known
ENST00000356286.p1	15	16	11	10	ENST00000356286	RBCK1-202	Known
ENST00000251047.p1	15	18	18	14	ENST00000251047	LMAN1-201	Known
ENST00000397292.p1	15	20	16	17	ENST00000397292	PLAA-201	Known
ENST00000372393.p1	16	16	14	12	ENST00000372393	ASS1-203	Known
TALONT003364266.p1	10	12	10	9	TALONT003364266	CRYZ-TALONT003364266	Novel
ENST00000397762.p1	4	4	5	4	ENST00000397762	RAB2B-201	Known
ENST00000358171.p1	9	12	12	14	ENST00000358171	SERPINH1-201	Known
ENST00000264993.p1	9	10	10	9	ENST00000264993	CDV3-201	Known
ENST00000245206.p1	16	18	11	13	ENST00000245206	GOT2-201	Known
TALONT002846597.p1	4	NA	3	3	TALONT002846597	NME1+NME2-TALONT002846597	Novel
ENST00000258787.p1	14	20	14	14	ENST00000258787	MYO1G-201	Known
TALONT001246919.p1	9	10	8	8	TALONT001246919	HLA-E-TALONT001246919	Novel
ENST00000531863.p1	18	17	14	14	ENST00000531863	DPP3-209	Known
ENST00000340766.p1	1	1	1	1	ENST00000340766	PPP1CC-202	Known
ENST00000646610.p1	10	16	10	8	ENST00000646610	RPS6KA3-215	Known
TALONT000942418.p1	8	9	8	9	TALONT000942418	C18orf32+RPL17-TALONT000942418	Novel
ENST00000328916.p1	12	10	12	14	ENST00000328916	C1S-201	Known
ENST00000220166.p1	7	9	4	4	ENST00000220166	CTSH-201	Known
ENST00000258530.p1	11	18	13	11	ENST00000258530	APPL2-201	Known
TALONT003663685.p1	14	14	13	12	TALONT003663685	CLCC1-TALONT003663685	Novel
ENST00000373173.p1	12	14	13	13	ENST00000373173	APOOL-201	Known
ENST00000349157.p1	14	17	15	16	ENST00000349157	PUF60-202	Known
ENST00000375544.p1	13	16	14	18	ENST00000375544	ASPN-202	Known
ENST00000288986.p1	12	13	13	11	ENST00000288986	NCK1-201	Known
TALONT001690164.p1	9	0	9	10	TALONT001690164	AGER-TALONT001690164	Novel
TALONT002373960.p1	4	4	3	5	TALONT002373960	STRBP-TALONT002373960	Novel
ENST00000265462.p1	10	11	8	10	ENST00000265462	PRDX5-201	Known
ENST00000373312.p1	14	14	12	13	ENST00000373312	NIBAN2-201	Known
ENST00000216780.p1	14	23	4	19	ENST00000216780	PCK2-201	Known
ENST00000350498.p1	10	10	10	10	ENST00000350498	PDAP1-201	Known
ENST00000544848.p1	1	1	1	1	ENST00000544848	H2AFJ-203	Known
ENST00000265028.p1	10	10	10	10	ENST00000265028	DNAJB11-201	Known
ENST00000366610.p1	9	12	9	NA	ENST00000366610	IRF2BP2-202	Known
ENST00000256383.p1	16	16	17	14	ENST00000256383	EIF2S1-201	Known
ENST00000380554.p1	6	4	5	7	ENST00000380554	AKR1C3-201	Known
ENST00000270625.p1	11	12	11	11	ENST00000270625	RPS11-201	Known
TALONT003303793.p1	11	13	11	8	TALONT003303793	RPS12-TALONT003303793	Novel
ENST00000351677.p1	13	18	17	15	ENST00000351677	PTPN11-201	Known
ENST00000343017.p1	10	11	10	8	ENST00000343017	SNX18-202	Known
ENST00000300574.p1	16	21	21	17	ENST00000300574	CRK-201	Known
ENST00000157812.p1	12	16	13	12	ENST00000157812	PSMC4-201	Known
ENST00000395076.p1	8	13	9	8	ENST00000395076	PPM1A-203	Known
ENST00000341695.p1	9	14	13	9	ENST00000341695	PPA2-201	Known
ENST00000367511.p1	13	22	15	15	ENST00000367511	NIBAN1-201	Known
ENST00000323666.p1	11	12	9	9	ENST00000323666	METAP2-202	Known
ENST00000295470.p1	9	15	10	10	ENST00000295470	HNRNPDL-201	Known
ENST00000381815.p1	17	21	15	12	ENST00000381815	GART-203	Known
ENST00000302631.p1	7	7	7	7	ENST00000302631	SCAMP3-201	Known
TALONT001834294.p1	12	15	15	14	TALONT001834294	IMPDH2-TALONT001834294	Novel
TALONT002610723.p1	3	16	15	16	TALONT002610723	EEF1A1-TALONT002610723	Novel
ENST00000296577.p1	15	16	14	13	ENST00000296577	ABCE1-201	Known
ENST00000255194.p1	16	28	17	15	ENST00000255194	AP3B1-201	Known
ENST00000220003.p1	13	15	12	10	ENST00000220003	CSK-201	Known
ENST00000377698.p1	12	16	9	13	ENST00000377698	ALDH1B1-201	Known
ENST00000446327.p1	10	8	8	8	ENST00000446327	SRSF7-209	Known
ENST00000407627.p1	14	17	11	13	ENST00000407627	ELAVL1-201	Known
TALONT002188350.p1	14	NA	NA	NA	TALONT002188350	MATN2-TALONT002188350	Novel
ENST00000327300.p1	9	5	7	4	ENST00000327300	KHDRBS1-202	Known
TALONT000242035.p1	6	6	6	6	TALONT000242035	BSG-TALONT000242035	Novel
TALONT000348872.p1	11	12	13	8	TALONT000348872	TJP1-TALONT000348872	Novel
ENST00000316804.p1	13	14	14	16	ENST00000316804	GRB2-202	Known
ENST00000330452.p1	15	19	12	17	ENST00000330452	PRKCD-201	Known
ENST00000552981.p1	13	15	13	15	ENST00000552981	SLC25A3-217	Known
ENST00000235835.p1	9	9	8	10	ENST00000235835	AKR7A2-201	Known
ENST00000397356.p1	8	7	8	10	ENST00000397356	HAGH-202	Known
ENST00000455785.p1	11	9	9	8	ENST00000455785	STMN1-206	Known
ENST00000270776.p1	13	9	10	11	ENST00000270776	PGD-201	Known
ENST00000221130.p1	14	13	11	14	ENST00000221130	GSR-201	Known
TALONT003499347.p1	10	10	9	8	TALONT003499347	GBP2-TALONT003499347	Novel
ENST00000345807.p1	13	14	14	11	ENST00000345807	CLTB-202	Known
ENST00000297598.p1	12	11	12	9	ENST00000297598	PDP1-201	Known
ENST00000316509.p1	2	2	2	2	ENST00000316509	VAMP2-201	Known
TALONT002905955.p1	7	8	6	7	TALONT002905955	TRIM25-TALONT002905955	Novel
ENST00000434724.p1	7	11	9	17	ENST00000434724	GSPT1-202	Known
ENST00000251654.p1	13	17	14	13	ENST00000251654	PCCB-201	Known
ENST00000216802.p1	8	9	7	8	ENST00000216802	PSME2-201	Known
ENST00000371205.p1	9	10	8	8	ENST00000371205	ENTPD1-201	Known
ENST00000313285.p1	1	1	1	1	ENST00000313285	TRIP10-202	Known
ENST00000345728.p1	12	13	12	15	ENST00000345728	FERMT3-202	Known
TALONT001480989.p1	6	6	6	5	TALONT001480989	CISD1-TALONT001480989	Novel
ENST00000210444.p1	11	12	9	12	ENST00000210444	NANS-201	Known
ENST00000232564.p1	4	5	3	3	ENST00000232564	GNB4-201	Known
ENST00000409134.p1	13	15	11	10	ENST00000409134	ALDH7A1-201	Known
ENST00000261973.p1	16	21	17	14	ENST00000261973	RBM25-201	Known
ENST00000269143.p1	14	18	13	12	ENST00000269143	AFG3L2-201	Known
ENST00000324096.p1	12	16	15	17	ENST00000324096	MAP1S-201	Known
ENST00000264605.p1	14	12	9	9	ENST00000264605	MLPH-201	Known
TALONT001708510.p1	11	12	11	10	TALONT001708510	RPL23A-TALONT001708510	Novel
ENST00000310137.p1	16	19	18	17	ENST00000310137	RBM14-201	Known
TALONT001266983.p1	6	7	6	7	TALONT001266983	MGST1-TALONT001266983	Novel
TALONT003178248.p1	12	15	12	15	TALONT003178248	C8B-TALONT003178248	Novel
ENST00000229340.p2	9	10	9	8	ENST00000229340	RAB35-201	Known
ENST00000605844.p1	6	7	7	6	ENST00000605844	TAF15-215	Known
ENST00000531273.p1	13	1	NA	NA	ENST00000531273	API5-208	Known
TALONT000949452.p1	3	3	3	3	TALONT000949452	ITGB2-TALONT000949452	Novel
TALONT002636720.p1	8	10	8	8	TALONT002636720	FAM49B-TALONT002636720	Novel
ENST00000313244.p1	2	2	1	1	ENST00000313244	TRIP10-201	Known
ENST00000437043.p1	13	NA	NA	NA	ENST00000437043	ERAP2-202	Known
ENST00000265594.p1	15	18	15	14	ENST00000265594	MCCC1-201	Known
TALONT003935245.p1	13	14	13	13	TALONT003935245	TPR-TALONT003935245	Novel
TALONT002190422.p1	9	9	8	8	TALONT002190422	RPL30-TALONT002190422	Novel
ENST00000408995.p1	12	13	12	12	ENST00000408995	FHL2-206	Known
ENST00000372806.p1	9	13	7	4	ENST00000372806	STK4-202	Known
ENST00000220764.p1	13	13	11	16	ENST00000220764	DECR1-201	Known
ENST00000196371.p1	10	14	10	10	ENST00000196371	OXCT1-201	Known
ENST00000506259.p1	9	9	8	9	ENST00000506259	HNRNPAB-205	Known
ENST00000369449.p1	9	14	10	10	ENST00000369449	CLIC2-202	Known
ENST00000334133.p1	10	11	10	12	ENST00000334133	RFTN1-201	Known
ENST00000285930.p1	4	13	5	12	ENST00000285930	AKR1B1-201	Known
ENST00000401035.p1	12	14	6	8	ENST00000401035	NEXN-204	Known
ENST00000356142.p1	5	6	5	7	ENST00000356142	RAC1-202	Known
ENST00000378756.p1	4	17	14	17	ENST00000378756	ATAD3A-203	Known
ENST00000217456.p1	10	12	12	13	ENST00000217456	APMAP-201	Known
ENST00000502935.p1	12	15	14	16	ENST00000502935	XPNPEP1-218	Known
ENST00000672282.p1	13	16	14	11	ENST00000672282	ACSL4-213	Known
TALONT000947423.p1	1	4	3	4	TALONT000947423	LGALS1+PDXP-TALONT000947423	Novel
ENST00000464942.p1	7	6	7	6	ENST00000464942	DIABLO-206	Known
ENST00000541212.p1	9	10	9	10	ENST00000541212	PSMD9-207	Known
ENST00000394140.p1	15	17	13	14	ENST00000394140	NIT2-201	Known
ENST00000511227.p1	12	15	15	13	ENST00000511227	ACAD9-206	Known
TALONT003928993.p1	12	15	11	12	TALONT003928993	DHX9-TALONT003928993	Novel
ENST00000395510.p1	10	12	7	9	ENST00000395510	TWF1-201	Known
ENST00000439602.p1	16	18	14	16	ENST00000439602	RPS18-230	Known
ENST00000340535.p1	13	15	13	15	ENST00000340535	MIA3-201	Known
ENST00000271308.p1	6	7	7	8	ENST00000271308	PSMA5-201	Known
TALONT002145132.p1	13	19	10	11	TALONT002145132	DGLUCY-TALONT002145132	Novel
TALONT000528493.p2	7	6	6	6	TALONT000528493	SNRPD3-TALONT000528493	Novel
ENST00000264670.p1	14	23	16	17	ENST00000264670	NSUN2-201	Known
ENST00000369713.p1	13	12	11	13	ENST00000369713	GSTO1-202	Known
ENST00000588301.p1	8	9	8	9	ENST00000588301	SNRPD2-206	Known
ENST00000282412.p1	7	NA	7	8	ENST00000282412	PPM1B-201	Known
ENST00000341049.p1	5	5	5	5	ENST00000341049	CAV1-201	Known
ENST00000281456.p1	6	8	6	6	ENST00000281456	SLC25A4-201	Known
ENST00000249750.p1	10	10	8	7	ENST00000249750	ALDH1A2-201	Known
ENST00000374882.p1	3	3	2	2	ENST00000374882	PSMB8-202	Known
ENST00000370873.p1	4	NA	4	5	ENST00000370873	PSMA7-203	Known
ENST00000369722.p1	11	12	12	12	ENST00000369722	ATP5PB-202	Known
TALONT003139546.p1	14	11	11	13	TALONT003139546	PICALM-TALONT003139546	Novel
ENST00000299259.p1	10	11	13	10	ENST00000299259	COPS2-201	Known
ENST00000487519.p1	10	11	11	9	ENST00000487519	TFAM-204	Known
ENST00000369799.p1	5	8	9	6	ENST00000369799	AHCYL1-202	Known
ENST00000358290.p1	12	15	12	12	ENST00000358290	HSD17B11-201	Known
ENST00000528095.p1	11	16	12	8	ENST00000528095	RSF1-206	Known
ENST00000270142.p1	8	8	8	7	ENST00000270142	SOD1-201	Known
ENST00000443864.p1	9	11	9	9	ENST00000443864	OGDH-204	Known
ENST00000554546.p1	14	20	15	13	ENST00000554546	NUMB-211	Known
TALONT000310721.p3	1	1	NA	1	TALONT000310721	SERPINB6-TALONT000310721	Novel
ENST00000302503.p1	7	9	8	9	ENST00000302503	MTCH2-201	Known
ENST00000347162.p1	9	14	9	10	ENST00000347162	KLC4-202	Known
ENST00000397821.p1	1	1	1	1	ENST00000397821	SH3KBP1-205	Known
ENST00000345519.p1	9	9	9	9	ENST00000345519	CLTA-202	Known
ENST00000252252.p1	1	2	1	2	ENST00000252252	KRT6B-201	Known
ENST00000394236.p1	11	16	12	17	ENST00000394236	PROS1-202	Known
ENST00000393085.p1	8	7	7	7	ENST00000393085	MTPN-201	Known
ENST00000360110.p1	14	23	12	14	ENST00000360110	TFRC-201	Known
ENST00000379303.p1	11	15	11	11	ENST00000379303	ACOT9-204	Known
ENST00000054950.p1	12	12	13	14	ENST00000054950	RCN1-201	Known
ENST00000347519.p1	8	11	8	10	ENST00000347519	CHMP4A-201	Known
ENST00000229277.p1	12	14	11	11	ENST00000229277	ENO2-201	Known
ENST00000351554.p1	7	7	7	7	ENST00000351554	CD59-201	Known
ENST00000377767.p1	12	19	11	12	ENST00000377767	DIS3-201	Known
ENST00000402924.p1	12	12	10	12	ENST00000402924	BLVRA-202	Known
ENST00000317881.p1	6	11	7	8	ENST00000317881	SLC25A5-201	Known
ENST00000265260.p1	8	7	8	6	ENST00000265260	PCNP-201	Known
ENST00000397149.p1	11	12	11	10	ENST00000397149	SMU1-201	Known
ENST00000216218.p1	8	11	9	9	ENST00000216218	ST13-201	Known
TALONT001425888.p1	1	1	NA	1	TALONT001425888	HLA-B-TALONT001425888	Novel
ENST00000429861.p1	1	NA	1	1	ENST00000429861	RAB2A-203	Known
ENST00000249647.p1	8	10	9	8	ENST00000249647	SNAP23-201	Known
TALONT001589341.p1	8	9	9	10	TALONT001589341	APOBR-TALONT001589341	Novel
ENST00000251775.p1	12	11	11	9	ENST00000251775	SNX4-201	Known
ENST00000409476.p1	1	1	1	1	ENST00000409476	MDH1-202	Known
ENST00000227524.p1	11	12	11	10	ENST00000227524	PRPF19-201	Known
TALONT001332193.p1	15	21	16	15	TALONT001332193	PIK3R1-TALONT001332193	Novel
ENST00000419395.p1	1	1	NA	1	ENST00000419395	SPATA18-202	Known
ENST00000281828.p1	15	19	13	14	ENST00000281828	FARSB-201	Known
ENST00000336133.p1	10	11	10	9	ENST00000336133	SARNP-201	Known
ENST00000584010.p1	14	20	13	14	ENST00000584010	DDX42-217	Known
TALONT002762785.p1	12	NA	11	13	TALONT002762785	ALCAM-TALONT002762785	Novel
ENST00000339643.p1	6	5	6	6	ENST00000339643	ENSA-202	Known
ENST00000349499.p1	8	7	7	9	ENST00000349499	CLIC6-201	Known
ENST00000303127.p1	12	15	12	14	ENST00000303127	LMAN2-201	Known
ENST00000258198.p1	11	15	10	13	ENST00000258198	DYNC1LI2-201	Known
ENST00000379143.p1	11	11	12	9	ENST00000379143	PCNA-201	Known
ENST00000396525.p1	17	22	20	7	ENST00000396525	EIF4G2-202	Known
ENST00000620138.p1	8	10	9	9	ENST00000620138	NAP1L4-222	Known
ENST00000527899.p1	12	14	11	11	ENST00000527899	CRYAB-206	Known
ENST00000521262.p1	7	6	5	5	ENST00000521262	RPS20-208	Known
ENST00000379341.p1	6	8	5	7	ENST00000379341	PRDX4-202	Known
ENST00000398805.p1	13	14	10	10	ENST00000398805	HSDL2-202	Known
TALONT000491964.p1	10	10	9	9	TALONT000491964	NUDT5-TALONT000491964	Novel
ENST00000512148.p1	14	17	15	16	ENST00000512148	CFI-205	Known
ENST00000216190.p1	12	17	11	14	ENST00000216190	EIF3D-201	Known
ENST00000261416.p1	11	16	13	12	ENST00000261416	HEXB-201	Known
ENST00000590949.p1	11	11	14	8	ENST00000590949	STAT5A-211	Known
ENST00000600932.p1	9	9	9	12	ENST00000600932	COPE-211	Known
TALONT003674141.p1	8	8	8	7	TALONT003674141	PSMB1-TALONT003674141	Novel
ENST00000253413.p1	12	11	10	10	ENST00000253413	ATP6V1E1-201	Known
ENST00000512576.p1	9	13	11	10	ENST00000512576	PAICS-207	Known
ENST00000341529.p1	12	19	14	16	ENST00000341529	CDH5-201	Known
ENST00000271857.p1	11	9	12	7	ENST00000271857	SLC27A3-201	Known
ENST00000270460.p1	7	8	8	5	ENST00000270460	EPN1-202	Known
ENST00000522855.p1	11	9	11	13	ENST00000522855	SKP1-210	Known
ENST00000538775.p1	9	9	8	8	ENST00000538775	NCEH1-205	Known
ENST00000426263.p1	10	9	9	11	ENST00000426263	SLC2A1-203	Known
ENST00000262776.p1	14	18	14	16	ENST00000262776	LGALS3BP-201	Known
ENST00000494426.p2	8	10	7	7	ENST00000494426	CLIC3-203	Known
TALONT002230455.p1	8	9	8	8	TALONT002230455	BDH2-TALONT002230455	Novel
ENST00000262942.p1	12	17	13	14	ENST00000262942	ARPC1A-201	Known
ENST00000400137.p1	6	8	6	7	ENST00000400137	FKBP1A-204	Known
ENST00000371486.p1	14	19	18	14	ENST00000371486	CPT2-201	Known
ENST00000503201.p1	12	14	12	10	ENST00000503201	NR3C1-209	Known
TALONT003615037.p1	14	14	11	13	TALONT003615037	ACAT2-TALONT003615037	Novel
ENST00000261868.p1	11	9	10	8	ENST00000261868	EIF3J-201	Known
ENST00000344034.p1	8	12	9	8	ENST00000344034	PPM1G-201	Known
ENST00000508684.p1	7	10	8	8	ENST00000508684	ADD1-213	Known
TALONT002969678.p1	10	10	8	8	TALONT002969678	BCAP29-TALONT002969678	Novel
TALONT003983132.p1	8	9	7	8	TALONT003983132	PARP1-TALONT003983132	Novel
TALONT002505821.p1	13	16	15	13	TALONT002505821	EIF5-TALONT002505821	Novel
ENST00000556154.p1	8	11	11	8	ENST00000556154	FBLN5-205	Known
ENST00000617874.p1	12	10	11	13	ENST00000617874	PHB-215	Known
ENST00000296388.p1	10	10	11	9	ENST00000296388	P3H1-202	Known
TALONT000711483.p1	13	18	15	16	TALONT000711483	MRC1-TALONT000711483	Novel
TALONT003495336.p1	9	13	10	10	TALONT003495336	DDX6-TALONT003495336	Novel
ENST00000496455.p1	11	14	10	8	ENST00000496455	GMPS-203	Known
ENST00000360472.p1	8	7	5	6	ENST00000360472	PEA15-201	Known
ENST00000263559.p1	10	14	9	11	ENST00000263559	VPS26A-201	Known
ENST00000341369.p1	6	4	5	6	ENST00000341369	PTMA-201	Known
ENST00000318562.p1	14	16	15	12	ENST00000318562	EPS8L2-201	Known
TALONT002498697.p1	7	8	8	8	TALONT002498697	PTGES3-TALONT002498697	Novel
ENST00000311528.p1	11	8	10	9	ENST00000311528	RPL13-201	Known
ENST00000394701.p1	12	13	9	12	ENST00000394701	AIMP1-202	Known
ENST00000246868.p1	14	17	12	10	ENST00000246868	SBDS-201	Known
ENST00000311936.p1	6	6	6	7	ENST00000311936	KRAS-202	Known
ENST00000310653.p1	6	6	6	4	ENST00000310653	RAB6A-201	Known
ENST00000312397.p1	14	15	13	13	ENST00000312397	SART1-201	Known
ENST00000392595.p1	12	12	10	11	ENST00000392595	THYN1-204	Known
ENST00000644715.p1	8	11	11	8	ENST00000644715	MTAP-213	Known
ENST00000396083.p1	11	11	9	8	ENST00000396083	THUMPD1-202	Known
TALONT001505087.p1	15	15	12	10	TALONT001505087	PPFIBP1-TALONT001505087	Novel
ENST00000216297.p1	16	19	14	13	ENST00000216297	SUPT16H-201	Known
ENST00000265641.p1	12	13	12	11	ENST00000265641	CPT1A-201	Known
ENST00000296048.p1	7	10	9	8	ENST00000296048	GYG1-201	Known
ENST00000588479.p1	15	17	15	13	ENST00000588479	GALK1-205	Known
ENST00000642900.p1	14	16	13	9	ENST00000642900	SRP72-205	Known
TALONT000287461.p2	1	NA	NA	1	TALONT000287461	NOP56-TALONT000287461	Novel
ENST00000286548.p1	8	11	9	7	ENST00000286548	GNAQ-201	Known
TALONT000432859.p1	1	2	1	2	TALONT000432859	VAPA-TALONT000432859	Novel
ENST00000323851.p1	4	5	6	5	ENST00000323851	NDRG1-201	Known
ENST00000295666.p1	8	9	7	NA	ENST00000295666	IGFBP7-201	Known
ENST00000265717.p1	6	16	5	8	ENST00000265717	PRKAR2B-201	Known
ENST00000397011.p1	14	20	18	14	ENST00000397011	EIF3B-202	Known
ENST00000370206.p1	5	7	6	7	ENST00000370206	CNN3-201	Known
ENST00000371242.p1	12	13	11	10	ENST00000371242	RAE1-201	Known
ENST00000267484.p1	8	11	12	10	ENST00000267484	RTN1-201	Known
ENST00000360025.p1	10	13	NA	10	ENST00000360025	ARRB1-201	Known
ENST00000373715.p1	8	8	6	6	ENST00000373715	SRSF3-202	Known
ENST00000378467.p1	11	11	10	8	ENST00000378467	FAM107B-205	Known
ENST00000375341.p1	9	14	10	12	ENST00000375341	ALDH4A1-202	Known
ENST00000496406.p1	11	13	8	9	ENST00000496406	TANC1-205	Known
TALONT001204876.p1	12	14	13	12	TALONT001204876	FKBP9-TALONT001204876	Novel
ENST00000265112.p1	14	15	10	12	ENST00000265112	TARS-201	Known
ENST00000394900.p1	11	12	12	11	ENST00000394900	TKFC-201	Known
ENST00000651435.p1	1	12	14	1	ENST00000651435	TBCB-215	Known
TALONT001787337.p1	9	11	10	9	TALONT001787337	EPCAM-TALONT001787337	Novel
ENST00000489955.p1	12	15	10	10	ENST00000489955	COBLL1-218	Known
ENST00000344051.p1	15	18	13	13	ENST00000344051	SPINT1-201	Known
ENST00000588385.p1	1	NA	NA	1	ENST00000588385	TBCB-208	Known
TALONT000618282.p1	10	11	12	10	TALONT000618282	SLC25A11-TALONT000618282	Novel
ENST00000293350.p1	11	13	9	14	ENST00000293350	ALDH16A1-201	Known
ENST00000263174.p1	16	18	10	12	ENST00000263174	PALMD-201	Known
TALONT001279742.p1	5	5	5	9	TALONT001279742	CYB5A-TALONT001279742	Novel
ENST00000528957.p1	10	10	9	10	ENST00000528957	RPL8-207	Known
ENST00000299138.p1	10	13	12	11	ENST00000299138	VPS35-201	Known
ENST00000378799.p1	11	10	8	7	ENST00000378799	IST1-203	Known
TALONT003518767.p1	7	9	8	10	TALONT003518767	MLEC-TALONT003518767	Novel
ENST00000305533.p1	6	6	6	8	ENST00000305533	TWF2-201	Known
TALONT003038453.p1	15	17	13	9	TALONT003038453	GOLGB1-TALONT003038453	Novel
ENST00000380738.p1	12	12	11	10	ENST00000380738	PSIP1-204	Known
ENST00000376806.p1	5	5	6	6	ENST00000376806	HLA-A-202	Known
ENST00000295770.p1	8	11	9	10	ENST00000295770	STT3B-201	Known
ENST00000369905.p1	5	8	7	6	ENST00000369905	ACTR1A-201	Known
ENST00000339561.p1	9	12	8	12	ENST00000339561	CLIC5-202	Known
TALONT003071253.p1	7	7	6	6	TALONT003071253	MRC2-TALONT003071253	Novel
ENST00000220849.p1	10	12	10	9	ENST00000220849	EIF3E-201	Known
ENST00000306869.p1	10	NA	NA	NA	ENST00000306869	DCXR-201	Known
ENST00000458591.p1	13	16	14	12	ENST00000458591	SCFD1-203	Known
ENST00000652648.p1	3	5	3	4	ENST00000652648	RBMXL1-204	Known
ENST00000608083.p1	9	9	8	10	ENST00000608083	ACOT7-210	Known
ENST00000308127.p1	11	14	11	9	ENST00000308127	SSH3-201	Known
ENST00000651619.p1	12	13	13	14	ENST00000651619	GSS-228	Known
TALONT002787614.p1	7	9	7	7	TALONT002787614	CPSF6-TALONT002787614	Novel
ENST00000374980.p1	11	15	12	10	ENST00000374980	EIF2S2-201	Known
TALONT000611747.p1	10	12	11	10	TALONT000611747	RMDN3-TALONT000611747	Novel
ENST00000446544.p1	3	9	3	3	ENST00000446544	AHCYL2-202	Known
TALONT003971843.p1	9	12	8	11	TALONT003971843	EPRS-TALONT003971843	Novel
ENST00000311481.p2	5	6	4	4	ENST00000311481	RAB1B-201	Known
ENST00000290216.p1	10	10	7	8	ENST00000290216	SCRN2-201	Known
ENST00000310398.p1	5	7	4	4	ENST00000310398	AGR3-201	Known
TALONT001469862.p1	1	NA	1	1	TALONT001469862	CAPZB-TALONT001469862	Novel
TALONT003789170.p1	7	7	7	5	TALONT003789170	HSPE1+MOB4-TALONT003789170	Novel
TALONT002399263.p1	2	3	10	11	TALONT002399263	OXR1-TALONT002399263	Novel
ENST00000253108.p1	10	8	8	10	ENST00000253108	EIF3G-201	Known
ENST00000368997.p1	9	16	8	6	ENST00000368997	TACC2-205	Known
ENST00000356948.p1	4	9	7	8	ENST00000356948	PTBP1-203	Known
TALONT002941051.p1	7	7	7	6	TALONT002941051	PAWR-TALONT002941051	Novel
TALONT003878613.p1	12	13	11	11	TALONT003878613	F11R-TALONT003878613	Novel
ENST00000298223.p1	2	2	11	2	ENST00000298223	FOLR2-201	Known
ENST00000372874.p1	9	9	4	5	ENST00000372874	ADA-201	Known
ENST00000371085.p1	10	1	11	12	ENST00000371085	GNAS-210	Known
TALONT000348609.p1	4	5	6	4	TALONT000348609	PLGRKT-TALONT000348609	Novel
TALONT002629843.p1	1	1	1	1	TALONT002629843	H2AFY-TALONT002629843	Novel
ENST00000221138.p1	2	2	2	2	ENST00000221138	PPP2CB-201	Known
ENST00000446420.p1	8	11	8	8	ENST00000446420	FAM120A-204	Known
ENST00000257770.p1	12	16	10	10	ENST00000257770	NT5E-201	Known
TALONT000769251.p1	8	10	7	9	TALONT000769251	STIM1-TALONT000769251	Novel
ENST00000513016.p1	10	12	10	11	ENST00000513016	VCAN-209	Known
ENST00000252486.p1	14	16	13	17	ENST00000252486	APOE-201	Known
ENST00000321562.p1	14	15	10	9	ENST00000321562	FKBP10-201	Known
ENST00000305786.p1	11	11	10	12	ENST00000305786	CYCS-201	Known
ENST00000230419.p1	14	23	15	13	ENST00000230419	PTK7-202	Known
ENST00000651354.p1	6	10	8	8	ENST00000651354	SUMF2-221	Known
ENST00000246548.p1	12	10	11	13	ENST00000246548	UBA2-201	Known
ENST00000356244.p1	12	16	11	10	ENST00000356244	RANGAP1-201	Known
ENST00000379638.p1	8	9	9	7	ENST00000379638	REEP5-202	Known
ENST00000285046.p1	15	27	24	17	ENST00000285046	FGD5-201	Known
ENST00000263245.p1	12	15	10	11	ENST00000263245	ARFGAP3-201	Known
ENST00000399199.p1	10	12	11	9	ENST00000399199	PPP1R18-202	Known
ENST00000253861.p1	11	19	13	16	ENST00000253861	EXOC4-201	Known
ENST00000298838.p1	8	10	8	7	ENST00000298838	PACSIN3-201	Known
ENST00000396386.p1	7	5	6	6	ENST00000396386	CBX3-202	Known
ENST00000338631.p1	14	14	16	12	ENST00000338631	ACIN1-202	Known
ENST00000226760.p1	10	14	11	8	ENST00000226760	WFS1-201	Known
ENST00000409636.p1	10	16	12	13	ENST00000409636	HNRNPLL-205	Known
ENST00000367568.p1	9	11	10	7	ENST00000367568	STX11-201	Known
TALONT003874382.p1	13	17	15	13	TALONT003874382	COPA-TALONT003874382	Novel
ENST00000602748.p1	14	17	8	14	ENST00000602748	CUL1-203	Known
ENST00000269373.p1	9	10	10	10	ENST00000269373	FN3KRP-201	Known
ENST00000375766.p1	11	12	10	9	ENST00000375766	FBLIM1-202	Known
ENST00000265395.p1	7	9	7	8	ENST00000265395	HIBADH-201	Known
ENST00000215832.p1	6	8	5	7	ENST00000215832	MAPK1-201	Known
ENST00000284320.p1	12	13	10	12	ENST00000284320	TOMM70-201	Known
ENST00000513960.p1	10	11	9	8	ENST00000513960	VCAN-210	Known
ENST00000323929.p1	11	16	14	14	ENST00000323929	MRE11-201	Known
ENST00000014914.p1	8	10	7	9	ENST00000014914	GPRC5A-201	Known
ENST00000234454.p1	8	11	9	8	ENST00000234454	SPR-201	Known
ENST00000296873.p1	9	13	10	11	ENST00000296873	SEPTIN8-201	Known
ENST00000377038.p1	10	10	9	9	ENST00000377038	DFFA-202	Known
ENST00000301149.p1	10	12	11	10	ENST00000301149	GPD1-201	Known
ENST00000263780.p2	10	9	6	6	ENST00000263780	CHMP2B-201	Known
ENST00000223127.p1	13	14	10	11	ENST00000223127	PLOD3-201	Known
ENST00000557185.p1	6	7	7	6	ENST00000557185	DHRS7-209	Known
ENST00000370132.p1	10	15	13	12	ENST00000370132	DBT-202	Known
ENST00000429709.p1	10	13	11	10	ENST00000429709	ACTL6A-202	Known
ENST00000393868.p1	10	9	10	10	ENST00000393868	SUCLG1-201	Known
TALONT003298829.p1	11	12	11	9	TALONT003298829	SRPRB-TALONT003298829	Novel
ENST00000406590.p1	8	NA	NA	5	ENST00000406590	HMOX2-203	Known
TALONT000408308.p1	10	12	11	10	TALONT000408308	ATP5F1C-TALONT000408308	Novel
TALONT002461705.p1	10	11	9	9	TALONT002461705	CNPY2+PAN2-TALONT002461705	Novel
ENST00000354250.p1	9	11	8	9	ENST00000354250	NDUFV3-202	Known
ENST00000253363.p1	9	11	13	10	ENST00000253363	RBM39-201	Known
ENST00000396032.p1	14	21	13	13	ENST00000396032	ADNP-204	Known
ENST00000373548.p1	5	6	5	4	ENST00000373548	HDAC1-201	Known
ENST00000274137.p2	8	8	8	7	ENST00000274137	NDUFS6-201	Known
ENST00000249042.p1	9	9	8	9	ENST00000249042	TST-201	Known
ENST00000647956.p1	12	18	16	21	ENST00000647956	C1R-214	Known
ENST00000358807.p1	16	20	17	17	ENST00000358807	MICAL1-202	Known
ENST00000366560.p1	9	13	12	13	ENST00000366560	FH-201	Known
ENST00000265807.p1	12	13	7	9	ENST00000265807	SH2D4A-201	Known
ENST00000334956.p1	9	10	9	9	ENST00000334956	PARVA-201	Known
ENST00000538721.p1	12	13	12	12	ENST00000538721	PCYT2-202	Known
ENST00000374355.p1	10	10	8	7	ENST00000374355	DLG3-202	Known
ENST00000558305.p1	10	18	14	10	ENST00000558305	PEAK1-202	Known
ENST00000539909.p1	10	8	7	9	ENST00000539909	ADK-205	Known
ENST00000298717.p1	10	12	10	9	ENST00000298717	METTL3-201	Known
TALONT001817620.p1	5	7	5	4	TALONT001817620	CELF1-TALONT001817620	Novel
ENST00000415095.p1	1	1	1	1	ENST00000415095	SEPTIN10-205	Known
ENST00000261712.p1	12	NA	11	13	ENST00000261712	PSMD11-201	Known
TALONT003789140.p2	5	5	5	6	TALONT003789140	HSPE1-TALONT003789140	Novel
ENST00000344924.p1	10	11	9	15	ENST00000344924	BPGM-201	Known
TALONT000674074.p1	13	15	11	15	TALONT000674074	PTPN6-TALONT000674074	Novel
ENST00000262455.p1	7	10	11	10	ENST00000262455	ERP44-201	Known
ENST00000262124.p1	7	11	9	12	ENST00000262124	SEH1L-201	Known
ENST00000216832.p1	12	17	11	11	ENST00000216832	PNN-201	Known
ENST00000296046.p1	14	7	8	10	ENST00000296046	CPA3-201	Known
ENST00000361283.p1	17	22	15	8	ENST00000361283	CHAMP1-201	Known
ENST00000308159.p1	14	21	16	13	ENST00000308159	NUP93-201	Known
ENST00000316273.p1	8	10	9	7	ENST00000316273	BCAT2-201	Known
ENST00000312046.p1	1	1	NA	NA	ENST00000312046	OXR1-202	Known
ENST00000590247.p1	7	7	7	6	ENST00000590247	PDCD5-207	Known
ENST00000307116.p1	1	1	1	1	ENST00000307116	P4HA1-202	Known
ENST00000616760.p1	10	12	10	10	ENST00000616760	CLIC1-210	Known
ENST00000565488.p1	14	21	17	17	ENST00000565488	SLC25A24-203	Known
ENST00000240185.p1	7	8	6	8	ENST00000240185	TARDBP-201	Known
ENST00000252603.p1	10	11	11	11	ENST00000252603	PGLS-201	Known
ENST00000409155.p1	6	7	9	11	ENST00000409155	ALAD-201	Known
ENST00000569417.p2	6	6	7	7	ENST00000569417	MLST8-232	Known
ENST00000264896.p1	2	12	9	11	ENST00000264896	SCARB2-201	Known
TALONT003372309.p2	9	8	8	9	TALONT003372309	H3F3B-TALONT003372309	Novel
ENST00000549920.p1	6	6	6	6	ENST00000549920	RPL18-208	Known
ENST00000296181.p1	10	14	10	13	ENST00000296181	ITGB5-201	Known
TALONT002735707.p1	14	15	6	9	TALONT002735707	MDM1-TALONT002735707	Novel
ENST00000266544.p1	10	8	7	6	ENST00000266544	NDUFA9-201	Known
ENST00000409682.p1	8	8	6	6	ENST00000409682	PSMD14-201	Known
ENST00000308731.p1	10	11	8	9	ENST00000308731	BTK-201	Known
ENST00000264790.p1	9	11	11	10	ENST00000264790	MMRN1-201	Known
TALONT000993210.p1	6	6	5	6	TALONT000993210	GLIPR2-TALONT000993210	Novel
ENST00000246792.p1	9	12	9	10	ENST00000246792	RRAS-201	Known
ENST00000444342.p1	11	6	9	8	ENST00000444342	TGOLN2-206	Known
ENST00000252599.p1	14	12	14	13	ENST00000252599	COLGALT1-201	Known
TALONT002873921.p1	7	7	6	6	TALONT002873921	NASP-TALONT002873921	Novel
ENST00000316637.p1	11	10	10	9	ENST00000316637	DEF6-201	Known
ENST00000268717.p1	6	7	5	6	ENST00000268717	COPS3-201	Known
ENST00000537350.p1	9	13	11	12	ENST00000537350	RCSD1-206	Known
ENST00000354475.p1	13	19	18	12	ENST00000354475	WDR91-201	Known
ENST00000229329.p1	12	16	13	13	ENST00000229329	CMAS-201	Known
ENST00000547815.p1	10	10	9	10	ENST00000547815	GIT2-209	Known
ENST00000348513.p1	10	10	11	10	ENST00000348513	SMARCE1-202	Known
ENST00000220809.p1	9	13	5	9	ENST00000220809	PLAT-201	Known
ENST00000354449.p1	12	16	14	13	ENST00000354449	ATG7-201	Known
ENST00000333486.p1	12	14	11	11	ENST00000333486	UBA7-201	Known
ENST00000428099.p1	11	15	9	9	ENST00000428099	NFKB2-204	Known
ENST00000281182.p1	10	12	11	11	ENST00000281182	ACAD8-201	Known
ENST00000397609.p1	6	6	5	5	ENST00000397609	FAM98B-202	Known
ENST00000401419.p1	10	13	10	12	ENST00000401419	MPST-203	Known
ENST00000376729.p1	9	13	10	11	ENST00000376729	WDR13-202	Known
ENST00000284719.p1	9	9	9	11	ENST00000284719	OLA1-201	Known
ENST00000299367.p1	13	15	12	13	ENST00000299367	C2-201	Known
ENST00000397938.p1	9	9	7	7	ENST00000397938	EWSR1-206	Known
ENST00000650089.p1	8	14	9	7	ENST00000650089	SEC23B-211	Known
ENST00000519728.p1	1	1	2	2	ENST00000519728	LYN-202	Known
ENST00000005257.p1	6	7	7	6	ENST00000005257	RALA-201	Known
ENST00000437805.p1	10	14	6	8	ENST00000437805	SAMD9L-204	Known
TALONT001793924.p1	1	1	1	1	TALONT001793924	PSMA7-TALONT001793924	Novel
TALONT002926750.p1	15	16	14	14	TALONT002926750	NAMPT-TALONT002926750	Novel
ENST00000550746.p1	10	11	9	7	ENST00000550746	TBC1D15-217	Known
TALONT001898747.p1	13	13	12	13	TALONT001898747	APEH-TALONT001898747	Novel
ENST00000238497.p1	7	7	6	8	ENST00000238497	VPS4B-201	Known
TALONT001553516.p1	10	11	8	11	TALONT001553516	DDAH2-TALONT001553516	Novel
ENST00000352078.p1	10	17	8	13	ENST00000352078	RGN-202	Known
TALONT000781989.p1	8	10	10	7	TALONT000781989	SOD3-TALONT000781989	Novel
ENST00000454376.p1	7	9	7	6	ENST00000454376	PRMT1-202	Known
TALONT001008965.p1	8	9	10	12	TALONT001008965	C3-TALONT001008965	Novel
ENST00000331821.p1	7	7	7	7	ENST00000331821	RANBP1-201	Known
ENST00000230640.p1	11	20	10	12	ENST00000230640	MTREX-201	Known
ENST00000504156.p1	6	14	8	9	ENST00000504156	HARS-207	Known
ENST00000328195.p1	10	10	10	9	ENST00000328195	PLPBP-201	Known
ENST00000215727.p1	11	15	14	15	ENST00000215727	SERPIND1-201	Known
ENST00000256441.p1	5	5	5	5	ENST00000256441	MRPS36-201	Known
ENST00000356493.p1	9	9	9	7	ENST00000356493	STOML2-201	Known
ENST00000307271.p1	12	19	15	14	ENST00000307271	GIMAP8-201	Known
ENST00000297338.p1	8	12	10	8	ENST00000297338	RAD21-201	Known
ENST00000318158.p1	10	11	5	12	ENST00000318158	GRHPR-201	Known
ENST00000292538.p1	13	18	7	11	ENST00000292538	CUX1-202	Known
TALONT001585055.p1	8	10	7	6	TALONT001585055	TNS3-TALONT001585055	Novel
ENST00000579226.p1	5	6	5	6	ENST00000579226	MYL12A-207	Known
ENST00000539966.p1	5	7	5	5	ENST00000539966	STK24-208	Known
ENST00000422440.p1	12	13	12	15	ENST00000422440	SLC25A12-202	Known
ENST00000439174.p1	6	11	8	7	ENST00000439174	GNA13-201	Known
TALONT002194566.p1	4	3	3	5	TALONT002194566	SFTPD-TALONT002194566	Novel
ENST00000368845.p1	12	13	10	10	ENST00000368845	OAT-201	Known
TALONT000923307.p1	6	6	7	7	TALONT000923307	B2M-TALONT000923307	Novel
TALONT001962241.p1	8	8	6	7	TALONT001962241	OSBP-TALONT001962241	Novel
ENST00000377191.p1	12	16	12	13	ENST00000377191	XRN2-201	Known
TALONT002055564.p1	5	2	4	5	TALONT002055564	RPS24-TALONT002055564	Novel
ENST00000299157.p1	9	12	7	8	ENST00000299157	IKBIP-201	Known
ENST00000222214.p1	8	8	6	7	ENST00000222214	GCDH-201	Known
ENST00000238721.p1	7	10	7	8	ENST00000238721	TP53I3-201	Known
ENST00000278505.p1	9	9	9	7	ENST00000278505	ENDOD1-201	Known
ENST00000216455.p1	11	13	11	13	ENST00000216455	PSMA3-201	Known
ENST00000209875.p1	9	7	8	7	ENST00000209875	CBX5-201	Known
ENST00000217402.p1	7	10	9	9	ENST00000217402	CHMP4B-201	Known
ENST00000258424.p1	7	8	7	7	ENST00000258424	COX5B-201	Known
ENST00000449428.p1	2	1	2	2	ENST00000449428	MXRA7-203	Known
ENST00000447944.p1	14	17	14	12	ENST00000447944	PNPT1-205	Known
ENST00000357430.p1	11	14	13	11	ENST00000357430	ACSL3-201	Known
ENST00000299518.p1	11	17	15	11	ENST00000299518	IDH3A-201	Known
ENST00000520220.p1	1	1	1	1	ENST00000520220	LYN-204	Known
TALONT000547643.p1	9	12	8	9	TALONT000547643	ZFR-TALONT000547643	Novel
ENST00000559836.p1	6	11	NA	8	ENST00000559836	GMPR2-223	Known
ENST00000262554.p1	9	10	8	8	ENST00000262554	SPTLC1-201	Known
ENST00000370508.p1	12	15	10	14	ENST00000370508	GOT1-201	Known
ENST00000252115.p1	12	12	8	8	ENST00000252115	POLDIP3-201	Known
ENST00000263102.p1	11	14	11	8	ENST00000263102	CCDC6-201	Known
ENST00000369534.p1	11	13	12	13	ENST00000369534	MPP1-202	Known
TALONT001149152.p1	8	10	9	8	TALONT001149152	UCHL3-TALONT001149152	Novel
ENST00000649720.p1	5	5	5	5	ENST00000649720	COL4A1-213	Known
TALONT003930601.p1	11	11	9	11	TALONT003930601	NCF2-TALONT003930601	Novel
ENST00000301587.p1	8	11	9	8	ENST00000301587	ATP5PD-201	Known
ENST00000356116.p1	11	15	10	13	ENST00000356116	ACSL5-203	Known
ENST00000367815.p1	9	11	11	9	ENST00000367815	ATP1B1-201	Known
ENST00000557016.p1	5	5	5	5	ENST00000557016	ERH-203	Known
TALONT001809477.p2	1	1	1	1	TALONT001809477	PSMB8-TALONT001809477	Novel
TALONT003651976.p1	1	1	1	1	TALONT003651976	RAN-TALONT003651976	Novel
ENST00000647841.p1	7	6	7	5	ENST00000647841	RPS17-209	Known
ENST00000382710.p1	8	8	6	6	ENST00000382710	JPT2-202	Known
TALONT002095476.p1	4	5	5	4	TALONT002095476	XPO1-TALONT002095476	Novel
ENST00000394863.p1	11	15	13	15	ENST00000394863	TGFB1I1-203	Known
ENST00000380737.p1	8	10	8	9	ENST00000380737	PPP2R2A-202	Known
ENST00000372759.p1	9	7	8	8	ENST00000372759	ZMPSTE24-201	Known
TALONT002963688.p1	8	11	10	7	TALONT002963688	SEPTIN4-TALONT002963688	Novel
TALONT000544268.p1	10	17	13	8	TALONT000544268	ROCK1-TALONT000544268	Novel
ENST00000593729.p1	7	6	6	5	ENST00000593729	NDUFA7-202	Known
ENST00000242776.p1	1	1	1	1	ENST00000242776	DDX39A-201	Known
ENST00000252590.p1	10	15	15	11	ENST00000252590	PLVAP-201	Known
ENST00000264414.p1	9	10	9	10	ENST00000264414	CUL3-201	Known
ENST00000292432.p1	9	11	9	7	ENST00000292432	HK3-201	Known
TALONT002018607.p1	9	11	10	9	TALONT002018607	VDAC2-TALONT002018607	Novel
ENST00000311772.p1	7	11	7	8	ENST00000311772	PPP1R8-202	Known
ENST00000612753.p1	11	11	10	8	ENST00000612753	PPP6R2-209	Known
ENST00000274813.p1	9	13	11	11	ENST00000274813	MMUT-201	Known
ENST00000322680.p1	7	9	5	8	ENST00000322680	CAMK2G-203	Known
ENST00000215582.p1	12	13	12	5	ENST00000215582	MISP-201	Known
ENST00000589123.p1	10	NA	6	7	ENST00000589123	NFIC-206	Known
ENST00000336592.p1	11	11	13	11	ENST00000336592	CUL4B-201	Known
ENST00000378466.p1	10	15	9	8	ENST00000378466	PANK4-201	Known
ENST00000360426.p1	9	12	10	11	ENST00000360426	STAU1-203	Known
TALONT000538069.p1	9	11	11	10	TALONT000538069	ATP5PO-TALONT000538069	Novel
ENST00000256104.p1	6	8	7	7	ENST00000256104	FABP4-201	Known
ENST00000368575.p1	5	4	6	5	ENST00000368575	RAB13-201	Known
ENST00000481195.p1	1	2	2	1	ENST00000481195	PPP2CA-203	Known
ENST00000371804.p1	7	13	11	7	ENST00000371804	IFIT1-201	Known
ENST00000358502.p1	8	6	6	6	ENST00000358502	APOL2-202	Known
TALONT000761453.p1	1	5	NA	1	TALONT000761453	SFTPC-TALONT000761453	Novel
ENST00000607197.p1	9	10	8	10	ENST00000607197	HEBP2-204	Known
ENST00000538426.p1	8	10	8	9	ENST00000538426	OTUB1-209	Known
ENST00000351217.p1	7	10	9	7	ENST00000351217	NPTN-202	Known
ENST00000298299.p1	8	10	6	8	ENST00000298299	ZNF22-201	Known
ENST00000233055.p1	8	8	9	8	ENST00000233055	WDFY1-201	Known
ENST00000373237.p1	5	7	6	6	ENST00000373237	PSMB2-201	Known
ENST00000381733.p1	8	12	11	12	ENST00000381733	ASAH1-203	Known
ENST00000163416.p1	13	15	10	8	ENST00000163416	GOLGA5-201	Known
ENST00000254816.p1	12	16	13	11	ENST00000254816	TRIM47-201	Known
ENST00000358514.p1	6	6	7	6	ENST00000358514	PSMB10-201	Known
ENST00000275428.p1	10	13	11	11	ENST00000275428	GGCT-202	Known
ENST00000520271.p1	6	7	7	6	ENST00000520271	COX6C-204	Known
ENST00000521400.p1	9	9	9	7	ENST00000521400	EPHX2-207	Known
TALONT001434882.p1	12	14	10	9	TALONT001434882	PRKDC-TALONT001434882	Novel
ENST00000324862.p1	9	13	9	9	ENST00000324862	PRPF3-201	Known
ENST00000389032.p1	9	11	8	10	ENST00000389032	STK38L-201	Known
ENST00000400256.p1	13	10	17	11	ENST00000400256	COLEC12-201	Known
ENST00000297029.p1	11	14	19	13	ENST00000297029	SCIN-201	Known
TALONT003279075.p1	7	9	6	7	TALONT003279075	BAX-TALONT003279075	Novel
ENST00000251453.p1	9	12	11	11	ENST00000251453	RPS16-201	Known
ENST00000380062.p1	13	14	5	6	ENST00000380062	IFT74-201	Known
ENST00000330899.p1	9	14	9	10	ENST00000330899	DNAJA1-201	Known
ENST00000302125.p1	6	6	5	7	ENST00000302125	MZB1-201	Known
ENST00000254322.p1	10	10	11	9	ENST00000254322	DNAJB1-201	Known
TALONT003508463.p1	1	1	1	NA	TALONT003508463	ESYT2-TALONT003508463	Novel
TALONT001769911.p1	11	13	12	11	TALONT001769911	ARFGAP2-TALONT001769911	Novel
ENST00000520210.p1	7	8	8	6	ENST00000520210	ELOC-205	Known
ENST00000368719.p2	7	7	6	7	ENST00000368719	S100A6-201	Known
TALONT003603586.p1	10	8	7	6	TALONT003603586	DPYD-TALONT003603586	Novel
TALONT001821161.p1	3	4	NA	3	TALONT001821161	SLX1B+SULT1A4-TALONT001821161	Novel
ENST00000533244.p1	9	7	8	9	ENST00000533244	CCS-208	Known
ENST00000272163.p1	10	11	9	8	ENST00000272163	LBR-201	Known
ENST00000538039.p1	14	15	11	9	ENST00000538039	CLPB-209	Known
ENST00000263579.p1	7	11	8	9	ENST00000263579	DCPS-201	Known
ENST00000346798.p1	9	12	8	11	ENST00000346798	APP-201	Known
ENST00000409202.p1	13	17	14	12	ENST00000409202	ARHGAP25-202	Known
ENST00000425248.p1	8	13	10	8	ENST00000425248	COPG2-202	Known
ENST00000322067.p1	9	14	8	8	ENST00000322067	BPNT1-201	Known
TALONT002348095.p1	4	5	6	5	TALONT002348095	FKBP2-TALONT002348095	Novel
ENST00000393094.p1	12	17	14	14	ENST00000393094	CUL5-201	Known
ENST00000407654.p1	6	9	9	8	ENST00000407654	ERLIN1-202	Known
ENST00000298556.p1	9	9	8	7	ENST00000298556	HPRT1-201	Known
ENST00000391857.p1	9	8	8	8	ENST00000391857	RPL13A-201	Known
ENST00000251038.p1	11	17	12	9	ENST00000251038	ZC3H14-201	Known
ENST00000250113.p1	8	13	6	5	ENST00000250113	FXR2-201	Known
TALONT001506581.p1	10	13	11	10	TALONT001506581	NAXD-TALONT001506581	Novel
ENST00000464845.p1	7	9	8	6	ENST00000464845	NAA10-208	Known
TALONT003757839.p1	9	13	10	7	TALONT003757839	GULP1-TALONT003757839	Novel
ENST00000296135.p1	7	9	8	9	ENST00000296135	LZTFL1-201	Known
TALONT002832062.p1	9	13	10	10	TALONT002832062	RPL7A-TALONT002832062	Novel
TALONT001003308.p1	5	5	4	5	TALONT001003308	EIF6-TALONT001003308	Novel
ENST00000371224.p1	9	17	12	10	ENST00000371224	ALDH18A1-202	Known
ENST00000231238.p1	7	9	7	7	ENST00000231238	TTC1-201	Known
TALONT003303125.p1	11	13	8	10	TALONT003303125	CASP1-TALONT003303125	Novel
ENST00000359995.p1	5	6	7	7	ENST00000359995	SRSF2-202	Known
ENST00000361611.p1	9	10	9	9	ENST00000361611	PSMB5-202	Known
ENST00000231061.p1	7	8	7	6	ENST00000231061	SPARC-201	Known
ENST00000216479.p1	11	9	8	7	ENST00000216479	AHSA1-201	Known
ENST00000618156.p1	10	9	9	8	ENST00000618156	PPP1R2-206	Known
TALONT003378060.p1	7	7	9	7	TALONT003378060	SQSTM1-TALONT003378060	Novel
ENST00000373008.p1	1	1	1	2	ENST00000373008	P4HA1-203	Known
ENST00000373365.p1	9	11	10	13	ENST00000373365	GLO1-201	Known
ENST00000328024.p1	8	10	8	8	ENST00000328024	RAB11B-201	Known
ENST00000651655.p1	9	11	9	9	ENST00000651655	EIF3F-209	Known
ENST00000249071.p1	5	6	7	5	ENST00000249071	RAC2-201	Known
ENST00000327365.p1	7	9	7	5	ENST00000327365	GGT5-202	Known
ENST00000270176.p1	12	13	13	10	ENST00000270176	SCYL1-201	Known
ENST00000225698.p1	5	6	6	5	ENST00000225698	C1QBP-201	Known
TALONT003941320.p1	9	13	14	11	TALONT003941320	PTPRC-TALONT003941320	Novel
TALONT003744484.p1	9	9	7	8	TALONT003744484	NCKAP1-TALONT003744484	Novel
ENST00000353617.p1	1	2	1	2	ENST00000353617	ARFIP1-201	Known
ENST00000278412.p1	12	16	13	11	ENST00000278412	SSRP1-201	Known
ENST00000256594.p1	9	14	9	10	ENST00000256594	GSTM3-201	Known
ENST00000374720.p1	7	8	7	7	ENST00000374720	SLC44A1-201	Known
TALONT003837728.p1	5	7	5	6	TALONT003837728	TNS1-TALONT003837728	Novel
ENST00000278193.p1	6	6	5	5	ENST00000278193	LIN7C-201	Known
ENST00000300784.p1	7	8	8	9	ENST00000300784	FN3K-201	Known
ENST00000290158.p1	6	12	8	14	ENST00000290158	KPNB1-201	Known
ENST00000463876.p1	11	14	12	13	ENST00000463876	PLCD1-204	Known
ENST00000228825.p1	5	7	5	4	ENST00000228825	ARPC3-201	Known
ENST00000371818.p1	6	10	8	8	ENST00000371818	IFIT3-202	Known
TALONT003972962.p1	8	7	7	10	TALONT003972962	MARC2-TALONT003972962	Novel
ENST00000227266.p1	9	10	8	8	ENST00000227266	CTSC-201	Known
TALONT001741310.p1	9	9	8	8	TALONT001741310	COPS5-TALONT001741310	Novel
ENST00000229390.p1	11	15	15	12	ENST00000229390	SRSF9-201	Known
TALONT003244219.p1	1	NA	1	NA	TALONT003244219	AKR1B1-TALONT003244219	Novel
ENST00000259808.p1	9	11	7	7	ENST00000259808	RIPK1-201	Known
ENST00000394652.p1	8	12	11	10	ENST00000394652	IL16-203	Known
ENST00000259365.p1	7	14	9	10	ENST00000259365	TMOD1-201	Known
TALONT002560723.p1	5	7	7	5	TALONT002560723	LRP1-TALONT002560723	Novel
ENST00000358015.p1	9	9	8	8	ENST00000358015	RAD23B-201	Known
ENST00000196551.p2	8	9	5	6	ENST00000196551	RPS5-201	Known
ENST00000360490.p1	9	17	13	12	ENST00000360490	MME-201	Known
TALONT000438678.p1	8	9	8	9	TALONT000438678	HSPH1-TALONT000438678	Novel
TALONT000677597.p1	7	NA	7	8	TALONT000677597	NADK2-TALONT000677597	Novel
ENST00000431016.p1	10	8	11	10	ENST00000431016	PCYT1A-206	Known
ENST00000541714.p1	11	10	6	7	ENST00000541714	TJP3-202	Known
ENST00000229251.p1	9	10	11	9	ENST00000229251	COPS7A-201	Known
ENST00000307102.p1	7	6	4	5	ENST00000307102	MAP2K1-201	Known
ENST00000562336.p1	6	7	8	7	ENST00000562336	COX4I1-203	Known
TALONT000557517.p1	7	9	9	9	TALONT000557517	THBS1-TALONT000557517	Novel
ENST00000318080.p1	6	7	5	5	ENST00000318080	CRAT-201	Known
ENST00000502399.p1	8	15	9	9	ENST00000502399	MARK2-207	Known
ENST00000299957.p1	8	9	9	7	ENST00000299957	CASC4-201	Known
ENST00000271277.p1	10	12	14	12	ENST00000271277	CTTNBP2NL-201	Known
ENST00000438552.p1	6	8	6	5	ENST00000438552	SNRPB-202	Known
TALONT003291995.p2	3	3	3	3	TALONT003291995	RUVBL2-TALONT003291995	Novel
ENST00000254436.p1	13	13	10	11	ENST00000254436	TRIM21-201	Known
ENST00000672517.p1	4	8	7	6	ENST00000672517	CFL2-208	Known
ENST00000506237.p1	7	9	6	6	ENST00000506237	SUB1-206	Known
ENST00000265433.p1	14	20	13	12	ENST00000265433	NBN-201	Known
ENST00000412331.p1	13	14	14	14	ENST00000412331	EIF3L-203	Known
TALONT001665227.p1	6	6	6	8	TALONT001665227	HNRNPH3-TALONT001665227	Novel
ENST00000471389.p1	8	14	8	7	ENST00000471389	FTO-206	Known
TALONT003254574.p1	8	11	11	11	TALONT003254574	ATP2C1-TALONT003254574	Novel
ENST00000412615.p1	9	10	8	6	ENST00000412615	TRAFD1-202	Known
ENST00000367602.p1	10	14	9	11	ENST00000367602	QSOX1-202	Known
ENST00000374114.p1	12	14	10	11	ENST00000374114	RBM12-203	Known
ENST00000229179.p1	8	12	7	7	ENST00000229179	NUP107-201	Known
TALONT001990727.p1	12	16	14	10	TALONT001990727	DNAJA2-TALONT001990727	Novel
ENST00000438132.p1	11	15	12	8	ENST00000438132	VPS35L-203	Known
TALONT002921089.p1	10	14	10	10	TALONT002921089	LARS-TALONT002921089	Novel
ENST00000458013.p1	10	14	11	11	ENST00000458013	SNX27-204	Known
TALONT001974982.p1	9	11	9	11	TALONT001974982	CCDC124-TALONT001974982	Novel
ENST00000305877.p1	13	16	11	9	ENST00000305877	BCR-201	Known
ENST00000457354.p1	10	10	10	10	ENST00000457354	TMX1-201	Known
TALONT002577626.p1	6	4	8	10	TALONT002577626	LCN2-TALONT002577626	Novel
TALONT000519215.p1	7	10	8	9	TALONT000519215	ATP2A3-TALONT000519215	Novel
ENST00000370558.p1	11	NA	11	NA	ENST00000370558	SH3GLB1-201	Known
ENST00000263368.p1	7	9	9	9	ENST00000263368	BLVRB-201	Known
TALONT000739868.p1	7	7	7	6	TALONT000739868	TXNDC17-TALONT000739868	Novel
ENST00000217131.p1	9	10	10	10	ENST00000217131	CTSZ-201	Known
ENST00000392185.p1	7	10	7	5	ENST00000392185	SNX9-201	Known
ENST00000368811.p1	8	10	9	9	ENST00000368811	S100A10-202	Known
TALONT001602990.p1	8	14	8	11	TALONT001602990	PLXNB2-TALONT001602990	Novel
ENST00000243346.p1	9	15	12	9	ENST00000243346	NMI-201	Known
TALONT001354191.p1	7	7	6	6	TALONT001354191	CRYM-TALONT001354191	Novel
ENST00000445902.p1	11	14	10	11	ENST00000445902	VPS52-212	Known
ENST00000234038.p1	11	10	8	10	ENST00000234038	PPP1R7-201	Known
ENST00000309522.p1	10	10	11	9	ENST00000309522	HADH-201	Known
ENST00000380445.p1	8	13	12	10	ENST00000380445	VPS16-202	Known
ENST00000261017.p1	4	6	3	4	ENST00000261017	ABI2-202	Known
TALONT000434715.p1	6	6	5	6	TALONT000434715	IGLC1-TALONT000434715	Novel
TALONT000826123.p1	8	12	9	10	TALONT000826123	CASK-TALONT000826123	Novel
ENST00000263080.p1	8	8	8	7	ENST00000263080	ASPA-201	Known
ENST00000599630.p1	6	5	6	5	ENST00000599630	MYDGF-203	Known
ENST00000265753.p1	7	NA	9	11	ENST00000265753	EIF4H-201	Known
TALONT000549576.p1	4	6	5	4	TALONT000549576	MDP1+NEDD8-TALONT000549576	Novel
ENST00000280154.p1	11	14	11	10	ENST00000280154	PDCD4-201	Known
ENST00000449291.p1	9	13	7	10	ENST00000449291	NAPRT-204	Known
ENST00000399409.p1	14	19	18	15	ENST00000399409	RABGGTA-202	Known
ENST00000381346.p1	9	11	8	11	ENST00000381346	RDH11-201	Known
ENST00000321757.p1	8	10	10	11	ENST00000321757	MAT2B-202	Known
ENST00000642017.p1	8	12	12	11	ENST00000642017	PNPO-217	Known
ENST00000613358.p2	8	8	9	8	ENST00000613358	PGRMC2-208	Known
ENST00000342679.p1	7	6	6	5	ENST00000342679	MAP2K3-202	Known
ENST00000358406.p1	4	8	5	5	ENST00000358406	GSTK1-201	Known
ENST00000392708.p1	9	11	9	5	ENST00000392708	STT3A-201	Known
ENST00000291565.p1	6	10	8	7	ENST00000291565	PDXK-201	Known
ENST00000314574.p1	7	7	7	8	ENST00000314574	YES1-201	Known
ENST00000560055.p1	9	8	9	10	ENST00000560055	RPL28-209	Known
ENST00000337714.p1	11	12	6	6	ENST00000337714	AKAP1-202	Known
ENST00000268220.p1	6	6	6	5	ENST00000268220	SEC11A-201	Known
ENST00000519065.p1	2	2	3	1	ENST00000519065	HDAC2-205	Known
ENST00000621676.p1	12	18	11	10	ENST00000621676	VPS11-208	Known
ENST00000351018.p1	9	10	7	9	ENST00000351018	RHOG-201	Known
ENST00000419617.p1	5	6	4	5	ENST00000419617	STK3-201	Known
TALONT002465766.p1	8	9	8	7	TALONT002465766	ARPIN-TALONT002465766	Novel
TALONT000337812.p1	10	10	10	10	TALONT000337812	RPS7-TALONT000337812	Novel
ENST00000371620.p1	7	8	NA	7	ENST00000371620	PAXX-201	Known
ENST00000304636.p1	9	10	8	9	ENST00000304636	COL3A1-201	Known
ENST00000278823.p1	9	13	9	7	ENST00000278823	MTA2-201	Known
ENST00000589037.p1	7	8	6	7	ENST00000589037	RPL27-205	Known
ENST00000280346.p1	11	12	10	10	ENST00000280346	DLAT-201	Known
ENST00000313028.p1	11	12	11	9	ENST00000313028	PARP10-201	Known
ENST00000449058.p1	6	9	6	7	ENST00000449058	TOM1-210	Known
ENST00000260506.p1	11	13	7	11	ENST00000260506	FNBP1L-201	Known
ENST00000634349.p1	11	22	11	12	ENST00000634349	EXOC7-221	Known
TALONT002758869.p1	5	5	5	6	TALONT002758869	GSTP1-TALONT002758869	Novel
ENST00000323544.p1	11	13	11	11	ENST00000323544	PLEKHO2-201	Known
TALONT001445538.p1	6	5	4	NA	TALONT001445538	UBE2V2-TALONT001445538	Novel
TALONT002722806.p1	11	15	13	12	TALONT002722806	FNBP1-TALONT002722806	Novel
ENST00000367063.p1	11	18	14	9	ENST00000367063	CD55-203	Known
ENST00000261813.p2	8	8	9	8	ENST00000261813	PFDN1-201	Known
ENST00000290921.p1	8	10	8	8	ENST00000290921	CTBP1-201	Known
ENST00000651386.p1	11	10	10	10	ENST00000651386	PURA-204	Known
ENST00000343625.p1	8	10	6	8	ENST00000343625	RASAL3-201	Known
ENST00000378842.p1	8	8	8	5	ENST00000378842	GALT-201	Known
ENST00000418370.p2	7	7	7	6	ENST00000418370	MYLK-206	Known
ENST00000375980.p1	10	11	11	13	ENST00000375980	EFHD2-201	Known
ENST00000034275.p1	8	11	10	11	ENST00000034275	RANBP3-201	Known
ENST00000263097.p1	7	8	6	7	ENST00000263097	CNN2-201	Known
ENST00000532820.p1	10	10	9	11	ENST00000532820	CAPRIN1-212	Known
ENST00000293760.p1	11	13	11	10	ENST00000293760	LEMD2-201	Known
ENST00000263212.p1	8	12	8	9	ENST00000263212	PPM1F-201	Known
ENST00000360957.p1	11	17	11	11	ENST00000360957	PPP1R13L-201	Known
ENST00000263168.p1	6	7	7	10	ENST00000263168	CAPZA1-201	Known
TALONT002144563.p1	8	NA	7	6	TALONT002144563	RPL19-TALONT002144563	Novel
ENST00000368356.p1	6	9	5	NA	ENST00000368356	FDPS-202	Known
TALONT003121587.p1	7	7	8	8	TALONT003121587	LAMA4-TALONT003121587	Novel
ENST00000361891.p1	6	7	7	8	ENST00000361891	ILF2-201	Known
ENST00000311180.p1	9	11	10	9	ENST00000311180	PDE12-201	Known
TALONT001058116.p1	1	NA	NA	1	TALONT001058116	TXNL1-TALONT001058116	Novel
ENST00000372627.p2	7	5	5	5	ENST00000372627	TCEAL3-202	Known
ENST00000333762.p1	7	6	7	7	ENST00000333762	H1FX-201	Known
TALONT000501192.p1	7	8	8	7	TALONT000501192	RPS2-TALONT000501192	Novel
ENST00000492810.p1	7	1	7	1	ENST00000492810	SORBS2-260	Known
TALONT001309730.p1	6	7	7	7	TALONT001309730	CCN5-TALONT001309730	Novel
TALONT002905413.p1	6	NA	6	NA	TALONT002905413	LAMTOR1-TALONT002905413	Novel
ENST00000251607.p1	7	10	9	8	ENST00000251607	TRNT1-201	Known
TALONT003076455.p1	10	11	10	8	TALONT003076455	AAMDC-TALONT003076455	Novel
ENST00000368463.p1	13	12	12	12	ENST00000368463	PBXIP1-202	Known
ENST00000382125.p1	8	11	8	8	ENST00000382125	EIPR1-201	Known
ENST00000289473.p1	10	8	6	9	ENST00000289473	NCF1-201	Known
TALONT002731448.p1	7	13	8	8	TALONT002731448	SLC12A9+TRIP6-TALONT002731448	Novel
TALONT001033478.p1	11	15	13	14	TALONT001033478	CPNE1-TALONT001033478	Novel
ENST00000291439.p1	5	9	7	8	ENST00000291439	AP1M1-201	Known
ENST00000366645.p1	11	15	11	9	ENST00000366645	EXOC8-201	Known
ENST00000368655.p1	11	16	13	12	ENST00000368655	GATAD2B-201	Known
TALONT002990488.p1	12	17	15	12	TALONT002990488	EIF3A-TALONT002990488	Novel
ENST00000262288.p1	8	9	9	8	ENST00000262288	SCPEP1-201	Known
ENST00000621999.p1	5	7	7	4	ENST00000621999	SCAMP1-207	Known
ENST00000332160.p1	6	9	6	7	ENST00000332160	METTL7A-201	Known
ENST00000233057.p1	9	11	8	8	ENST00000233057	EIF2AK2-201	Known
TALONT001509478.p1	10	12	9	8	TALONT001509478	ARHGAP17-TALONT001509478	Novel
ENST00000366812.p1	8	10	9	9	ENST00000366812	ACBD3-201	Known
ENST00000260508.p1	7	8	11	6	ENST00000260508	KYAT3-201	Known
ENST00000368984.p1	8	9	7	6	ENST00000368984	HTRA1-201	Known
ENST00000515010.p1	10	10	9	8	ENST00000515010	FYB1-209	Known
TALONT002363199.p1	12	12	12	10	TALONT002363199	RABGAP1-TALONT002363199	Novel
ENST00000307194.p1	8	13	11	6	ENST00000307194	GIMAP1-201	Known
TALONT001982774.p1	5	7	6	6	TALONT001982774	RPS10-TALONT001982774	Novel
ENST00000374050.p2	5	4	6	5	ENST00000374050	ATP6V1G1-201	Known
ENST00000367103.p1	8	8	7	6	ENST00000367103	MAPKAPK2-202	Known
ENST00000546392.p1	4	4	4	4	ENST00000546392	NACA-204	Known
ENST00000265686.p1	9	8	8	9	ENST00000265686	TCIRG1-201	Known
ENST00000395699.p1	10	12	9	8	ENST00000395699	PURB-201	Known
TALONT002242279.p1	7	7	5	5	TALONT002242279	CNPY3-TALONT002242279	Novel
ENST00000263904.p1	8	9	9	8	ENST00000263904	STAM2-201	Known
ENST00000331825.p1	6	3	10	4	ENST00000331825	FTL-201	Known
TALONT002396896.p1	4	6	4	4	TALONT002396896	EXOC6B-TALONT002396896	Novel
ENST00000340438.p1	2	3	2	NA	ENST00000340438	GSPT2-201	Known
ENST00000369550.p1	10	12	10	9	ENST00000369550	DKC1-201	Known
ENST00000323482.p1	8	14	6	5	ENST00000323482	ACSS1-201	Known
ENST00000335793.p1	10	8	10	9	ENST00000335793	CDC42EP4-201	Known
ENST00000380118.p1	7	8	6	8	ENST00000380118	ECI2-202	Known
ENST00000272065.p1	7	7	6	7	ENST00000272065	ACP1-201	Known
ENST00000394853.p1	5	5	5	6	ENST00000394853	PPP3CA-202	Known
ENST00000262948.p1	6	9	6	6	ENST00000262948	MAP2K2-201	Known
ENST00000288111.p1	8	9	8	8	ENST00000288111	DHRS1-201	Known
ENST00000259396.p1	6	7	6	7	ENST00000259396	ORM1-201	Known
TALONT002728998.p1	6	9	9	4	TALONT002728998	RPL24-TALONT002728998	Novel
ENST00000371244.p1	2	2	2	2	ENST00000371244	PRKAA2-201	Known
ENST00000380773.p1	10	13	12	9	ENST00000380773	WRNIP1-204	Known
ENST00000296130.p1	6	5	7	8	ENST00000296130	CLEC3B-201	Known
ENST00000262506.p1	6	7	4	9	ENST00000262506	CSNK2A2-201	Known
ENST00000350028.p1	6	11	9	11	ENST00000350028	SAMM50-201	Known
ENST00000535601.p1	11	7	7	7	ENST00000535601	HTATSF1-204	Known
ENST00000644032.p1	13	16	17	12	ENST00000644032	MYO1F-222	Known
ENST00000435819.p1	7	9	6	6	ENST00000435819	CD36-209	Known
ENST00000014930.p1	9	12	9	9	ENST00000014930	HEBP1-201	Known
TALONT002456082.p1	8	11	5	8	TALONT002456082	PDLIM4-TALONT002456082	Novel
TALONT002164842.p1	7	10	8	9	TALONT002164842	FABP3-TALONT002164842	Novel
ENST00000571133.p1	11	16	8	6	ENST00000571133	RSL1D1-204	Known
TALONT001111842.p1	7	11	11	8	TALONT001111842	SMC1A-TALONT001111842	Novel
ENST00000417582.p1	7	6	6	4	ENST00000417582	GATAD2A-204	Known
ENST00000325167.p1	5	6	4	6	ENST00000325167	CHMP6-201	Known
TALONT001905796.p1	9	12	10	8	TALONT001905796	YLPM1-TALONT001905796	Novel
TALONT002689903.p1	7	10	7	8	TALONT002689903	ETF1-TALONT002689903	Novel
ENST00000457167.p1	11	18	12	11	ENST00000457167	DNAJC7-203	Known
ENST00000377577.p1	12	16	11	9	ENST00000377577	DNAJC11-202	Known
ENST00000512944.p1	7	9	6	6	ENST00000512944	EXOC3-209	Known
TALONT001409061.p1	5	8	5	6	TALONT001409061	STRN-TALONT001409061	Novel
ENST00000225603.p1	6	5	4	5	ENST00000225603	CBX1-201	Known
ENST00000474315.p1	8	15	10	10	ENST00000474315	IDH3B-206	Known
ENST00000222308.p1	1	8	8	6	ENST00000222308	FKBP8-201	Known
ENST00000246337.p1	8	7	6	7	ENST00000246337	UROD-201	Known
ENST00000597595.p1	5	6	5	6	ENST00000597595	GMFG-206	Known
TALONT001705734.p2	8	7	8	9	TALONT001705734	RPL11-TALONT001705734	Novel
ENST00000381946.p1	1	1	1	1	ENST00000381946	ATP12A-202	Known
ENST00000380815.p1	10	11	7	8	ENST00000380815	GMDS-202	Known
ENST00000394479.p1	8	12	10	5	ENST00000394479	REL-202	Known
ENST00000310078.p1	6	7	6	6	ENST00000310078	AGFG1-201	Known
ENST00000263574.p1	9	10	10	9	ENST00000263574	APLP2-201	Known
ENST00000263849.p1	11	14	NA	12	ENST00000263849	ZC2HC1A-201	Known
ENST00000650182.p1	9	14	12	9	ENST00000650182	LRPAP1-205	Known
ENST00000233710.p1	9	18	9	7	ENST00000233710	ACADL-201	Known
ENST00000256722.p1	7	13	8	9	ENST00000256722	CMPK2-201	Known
TALONT002421623.p1	5	4	5	4	TALONT002421623	MYL6B-TALONT002421623	Novel
TALONT000369592.p1	7	7	6	6	TALONT000369592	ERMP1-TALONT000369592	Novel
ENST00000368378.p1	8	9	7	8	ENST00000368378	THBS3-201	Known
ENST00000536226.p1	10	15	10	11	ENST00000536226	CRNKL1-207	Known
TALONT002542473.p1	11	10	8	7	TALONT002542473	EHBP1L1-TALONT002542473	Novel
TALONT001983947.p1	5	4	5	5	TALONT001983947	VCL-TALONT001983947	Novel
TALONT001737932.p1	4	5	2	5	TALONT001737932	HLA-DRB5-TALONT001737932	Novel
ENST00000486715.p1	12	22	18	8	ENST00000486715	GFM1-210	Known
ENST00000356341.p1	7	8	6	6	ENST00000356341	PAK1-202	Known
ENST00000321348.p1	6	6	6	6	ENST00000321348	CYBRD1-201	Known
ENST00000507704.p1	1	2	7	2	ENST00000507704	AFDN-218	Known
ENST00000253329.p1	9	15	8	11	ENST00000253329	PPIL4-201	Known
ENST00000422453.p2	5	1	1	6	ENST00000422453	CNBP-201	Known
TALONT001188286.p1	2	2	2	2	TALONT001188286	ARL6IP1+RPS15A-TALONT001188286	Novel
ENST00000239891.p1	8	8	5	6	ENST00000239891	ALG5-201	Known
ENST00000223061.p1	8	12	10	12	ENST00000223061	PCOLCE-201	Known
ENST00000219302.p1	6	6	6	6	ENST00000219302	NME3-201	Known
ENST00000298510.p1	9	9	7	9	ENST00000298510	PRDX3-201	Known
ENST00000645699.p1	9	12	9	10	ENST00000645699	CTCF-214	Known
ENST00000377252.p1	8	13	13	10	ENST00000377252	PLXDC2-203	Known
ENST00000355754.p1	9	11	8	6	ENST00000355754	GBP4-201	Known
ENST00000593256.p1	4	5	5	4	ENST00000593256	TMEM205-216	Known
ENST00000217244.p1	8	9	NA	9	ENST00000217244	CSNK2A1-201	Known
ENST00000304043.p1	5	5	5	5	ENST00000304043	HINT1-201	Known
ENST00000361436.p1	5	6	7	6	ENST00000361436	RPL12-201	Known
ENST00000361143.p1	4	6	6	5	ENST00000361143	ABHD14B-202	Known
ENST00000406246.p1	11	12	11	8	ENST00000406246	RELA-202	Known
ENST00000413393.p1	9	9	7	8	ENST00000413393	MAPRE2-202	Known
ENST00000351797.p1	8	6	9	9	ENST00000351797	FAM114A2-201	Known
ENST00000355797.p1	4	3	4	4	ENST00000355797	MXRA7-201	Known
ENST00000215730.p1	7	8	7	6	ENST00000215730	SNAP29-201	Known
ENST00000371873.p1	9	7	8	9	ENST00000371873	CMPK1-203	Known
ENST00000322776.p1	8	14	9	10	ENST00000322776	NDUFV1-201	Known
ENST00000531967.p1	11	10	9	10	ENST00000531967	ECHDC1-222	Known
ENST00000229922.p1	9	9	9	9	ENST00000229922	CAP2-201	Known
ENST00000230085.p1	1	1	1	1	ENST00000230085	SNX3-201	Known
ENST00000225729.p1	9	9	8	9	ENST00000225729	DRG2-201	Known
ENST00000296522.p1	6	6	6	6	ENST00000296522	HPGD-202	Known
ENST00000308375.p1	7	10	8	10	ENST00000308375	GMPPB-201	Known
ENST00000356245.p1	7	8	7	6	ENST00000356245	G3BP1-201	Known
ENST00000272233.p1	6	7	5	7	ENST00000272233	RHOB-201	Known
ENST00000288642.p1	7	9	8	7	ENST00000288642	DTNB-201	Known
TALONT003635286.p1	7	7	8	6	TALONT003635286	CHMP2A-TALONT003635286	Novel
ENST00000401507.p1	9	13	7	6	ENST00000401507	KIF2A-202	Known
ENST00000376442.p1	8	9	7	7	ENST00000376442	DHX16-202	Known
ENST00000322989.p1	1	1	1	1	ENST00000322989	RPS15A-201	Known
ENST00000376236.p1	10	11	12	10	ENST00000376236	APBB1IP-202	Known
ENST00000233154.p1	8	9	8	9	ENST00000233154	NCK2-201	Known
ENST00000374379.p2	8	14	11	12	ENST00000374379	CLIC4-201	Known
ENST00000322030.p1	6	NA	NA	NA	ENST00000322030	SET-201	Known
ENST00000244043.p1	9	7	7	8	ENST00000244043	PTGIS-201	Known
ENST00000291568.p1	3	3	3	3	ENST00000291568	CSTB-201	Known
ENST00000314940.p2	6	7	5	5	ENST00000314940	HNRNPA0-201	Known
ENST00000304031.p1	9	9	7	8	ENST00000304031	HS1BP3-201	Known
ENST00000389682.p1	6	7	5	6	ENST00000389682	TSN-201	Known
ENST00000367612.p1	6	10	11	9	ENST00000367612	TOR1AIP2-201	Known
TALONT000521809.p1	6	10	6	5	TALONT000521809	CHID1-TALONT000521809	Novel
ENST00000323468.p1	9	11	9	8	ENST00000323468	POGLUT3-201	Known
ENST00000262027.p1	9	14	13	9	ENST00000262027	MARS-201	Known
ENST00000199814.p1	7	7	8	7	ENST00000199814	RBM22-201	Known
ENST00000619162.p1	1	7	4	5	ENST00000619162	ANXA8L1-204	Known
TALONT001893835.p1	6	8	6	5	TALONT001893835	RING1-TALONT001893835	Novel
ENST00000314606.p1	7	10	7	8	ENST00000314606	FARSA-201	Known
TALONT001203109.p1	8	11	9	8	TALONT001203109	SLAIN2-TALONT001203109	Novel
ENST00000649141.p1	8	10	8	7	ENST00000649141	RAB12-203	Known
TALONT001029115.p1	1	1	1	2	TALONT001029115	FBN1-TALONT001029115	Novel
ENST00000354185.p1	10	14	9	8	ENST00000354185	DDX21-201	Known
ENST00000350060.p1	8	10	8	8	ENST00000350060	ARHGAP4-201	Known
TALONT002876927.p1	8	12	11	8	TALONT002876927	OPLAH-TALONT002876927	Novel
ENST00000244137.p1	7	3	3	9	ENST00000244137	PEPD-201	Known
ENST00000392221.p1	7	4	5	5	ENST00000392221	EEF1B2-202	Known
TALONT000959644.p1	8	10	10	8	TALONT000959644	MPP7-TALONT000959644	Novel
TALONT000377943.p1	7	8	8	6	TALONT000377943	IL33-TALONT000377943	Novel
ENST00000507591.p1	9	12	9	10	ENST00000507591	DEK-204	Known
ENST00000313250.p1	9	11	9	10	ENST00000313250	DHRS4-201	Known
ENST00000369047.p1	9	13	11	11	ENST00000369047	ECM1-202	Known
ENST00000308259.p1	8	9	8	8	ENST00000308259	MSRB3-201	Known
TALONT002693410.p1	8	9	7	8	TALONT002693410	ABI3BP-TALONT002693410	Novel
ENST00000323571.p1	8	12	10	10	ENST00000323571	WIPF2-201	Known
ENST00000356091.p1	8	8	9	8	ENST00000356091	NPEPL1-201	Known
ENST00000338435.p1	8	7	9	9	ENST00000338435	GLS-202	Known
ENST00000374517.p1	5	6	5	6	ENST00000374517	TXN-202	Known
ENST00000457928.p1	7	11	8	12	ENST00000457928	TBL1XR1-214	Known
TALONT002224320.p1	8	10	8	6	TALONT002224320	C12orf10+PFDN5-TALONT002224320	Novel
ENST00000309395.p1	5	5	5	NA	ENST00000309395	MOB1B-201	Known
ENST00000394391.p1	6	6	6	6	ENST00000394391	CIAPIN1-201	Known
ENST00000261758.p1	6	8	8	8	ENST00000261758	MESD-201	Known
ENST00000356064.p1	1	1	1	1	ENST00000356064	ARFIP1-202	Known
ENST00000293373.p1	11	12	10	6	ENST00000293373	NCKAP1L-201	Known
ENST00000319562.p1	10	19	13	14	ENST00000319562	FARP1-201	Known
ENST00000349379.p1	1	1	1	1	ENST00000349379	SNX3-202	Known
ENST00000225740.p1	7	8	2	9	ENST00000225740	ALDH3A1-201	Known
ENST00000367384.p1	8	12	8	15	ENST00000367384	PCMT1-203	Known
ENST00000418390.p1	6	10	5	6	ENST00000418390	ELOA-201	Known
TALONT000369905.p1	7	7	6	8	TALONT000369905	PRPF8-TALONT000369905	Novel
ENST00000379883.p1	11	21	12	8	ENST00000379883	DDX58-202	Known
ENST00000311148.p1	11	14	2	2	ENST00000311148	ACOT1-201	Known
ENST00000273075.p1	8	10	8	8	ENST00000273075	DNPEP-201	Known
ENST00000649765.p1	8	10	9	8	ENST00000649765	SH3BP1-210	Known
ENST00000378588.p1	10	9	8	8	ENST00000378588	CYBB-201	Known
ENST00000373433.p1	7	6	6	7	ENST00000373433	RPRD1B-201	Known
ENST00000285208.p1	1	2	1	1	ENST00000285208	RAB6B-201	Known
TALONT002810413.p1	8	9	7	5	TALONT002810413	TRIM2-TALONT002810413	Novel
ENST00000303904.p1	7	7	6	8	ENST00000303904	COPS6-201	Known
ENST00000381031.p1	8	8	7	7	ENST00000381031	TTC38-201	Known
ENST00000369541.p1	7	8	5	5	ENST00000369541	BCAS2-201	Known
ENST00000323534.p1	4	7	7	4	ENST00000323534	RAP2B-201	Known
TALONT001290245.p1	9	9	9	7	TALONT001290245	ELMO1-TALONT001290245	Novel
ENST00000377708.p1	1	1	2	1	ENST00000377708	BTN3A2-202	Known
ENST00000241337.p1	4	4	5	5	ENST00000241337	GSTM2-201	Known
ENST00000261263.p1	8	10	7	12	ENST00000261263	RAB21-201	Known
TALONT002360864.p1	6	9	6	6	TALONT002360864	EML1-TALONT002360864	Novel
ENST00000293872.p1	4	3	3	3	ENST00000293872	LUC7L-201	Known
ENST00000241305.p1	8	9	7	9	ENST00000241305	CPXM2-201	Known
ENST00000426633.p1	4	4	4	4	ENST00000426633	TAPBP-233	Known
TALONT001273400.p1	2	8	5	8	TALONT001273400	PIN1-TALONT001273400	Novel
ENST00000226004.p1	5	7	5	5	ENST00000226004	DUSP3-201	Known
ENST00000602142.p1	12	12	11	7	ENST00000602142	VAV1-210	Known
ENST00000376925.p2	5	5	6	6	ENST00000376925	CST3-201	Known
TALONT003864562.p1	8	10	10	13	TALONT003864562	CD5L-TALONT003864562	Novel
ENST00000258960.p1	7	6	5	5	ENST00000258960	NMT1-201	Known
ENST00000319550.p1	5	7	6	8	ENST00000319550	NT5DC1-201	Known
TALONT002610986.p2	2	2	2	2	TALONT002610986	VAMP8-TALONT002610986	Novel
TALONT000310477.p1	3	1	3	6	TALONT000310477	AKR1C2-TALONT000310477	Novel
ENST00000219313.p1	8	8	7	10	ENST00000219313	PSMD7-201	Known
ENST00000532097.p1	9	14	13	13	ENST00000532097	PSMD13-212	Known
ENST00000356537.p1	10	10	7	5	ENST00000356537	CCDC25-201	Known
ENST00000303927.p1	7	9	6	10	ENST00000303927	CAVIN3-201	Known
ENST00000331320.p1	10	14	9	6	ENST00000331320	MTA1-201	Known
TALONT000590714.p5	6	5	NA	NA	TALONT000590714	PTMS-TALONT000590714	Novel
ENST00000522810.p1	9	9	8	9	ENST00000522810	TATDN1-214	Known
ENST00000357732.p1	7	8	7	7	ENST00000357732	RTN4-204	Known
ENST00000518738.p1	11	12	12	11	ENST00000518738	ATP6V1C1-202	Known
ENST00000325748.p1	9	10	9	9	ENST00000325748	PRKRA-201	Known
ENST00000379215.p1	5	6	4	5	ENST00000379215	ECHDC3-201	Known
ENST00000465752.p2	4	5	4	4	ENST00000465752	MIF-202	Known
ENST00000267814.p1	7	8	8	8	ENST00000267814	SORD-201	Known
ENST00000354336.p1	12	11	8	10	ENST00000354336	CRKL-201	Known
ENST00000292246.p1	7	7	5	4	ENST00000292246	ANO10-201	Known
ENST00000217109.p1	9	10	10	9	ENST00000217109	CSTF1-201	Known
ENST00000268150.p1	9	14	10	14	ENST00000268150	MFGE8-201	Known
ENST00000381431.p1	7	11	6	8	ENST00000381431	SGCB-201	Known
ENST00000408946.p1	8	9	10	6	ENST00000408946	PYM1-203	Known
ENST00000409919.p1	8	9	8	8	ENST00000409919	ANKRD44-204	Known
ENST00000321030.p1	9	11	9	8	ENST00000321030	PRPF31-201	Known
ENST00000314933.p1	5	6	4	5	ENST00000314933	C1QB-201	Known
ENST00000472339.p1	1	1	1	1	ENST00000472339	FXR1-209	Known
ENST00000221494.p1	7	5	4	6	ENST00000221494	SF3A2-201	Known
ENST00000261308.p1	9	13	6	6	ENST00000261308	PPWD1-201	Known
ENST00000262648.p1	8	8	7	2	ENST00000262648	ANOS1-201	Known
ENST00000371579.p1	7	8	5	4	ENST00000371579	DPP7-201	Known
ENST00000379019.p1	10	7	8	8	ENST00000379019	GPCPD1-201	Known
TALONT002976964.p1	6	NA	5	6	TALONT002976964	EDF1-TALONT002976964	Novel
ENST00000265174.p1	6	10	7	8	ENST00000265174	PAPSS1-201	Known
ENST00000252711.p1	8	11	8	8	ENST00000252711	NDUFA10-201	Known
TALONT001140866.p1	6	7	7	7	TALONT001140866	RPS28-TALONT001140866	Novel
ENST00000371142.p1	9	11	8	6	ENST00000371142	TM9SF3-201	Known
ENST00000391752.p1	10	13	10	11	ENST00000391752	RPS9-203	Known
ENST00000261191.p1	9	13	8	5	ENST00000261191	INTS13-201	Known
TALONT000979523.p1	11	18	9	10	TALONT000979523	TOP2B-TALONT000979523	Novel
ENST00000397278.p1	7	5	5	5	ENST00000397278	APOL1-202	Known
ENST00000272748.p1	10	13	10	8	ENST00000272748	LNPK-201	Known
ENST00000380420.p1	5	6	7	5	ENST00000380420	PIR-201	Known
ENST00000647941.p1	9	10	9	5	ENST00000647941	CPOX-204	Known
TALONT003506981.p1	9	19	14	12	TALONT003506981	GAA-TALONT003506981	Novel
ENST00000196061.p1	11	7	12	8	ENST00000196061	PLOD1-201	Known
ENST00000587760.p1	5	5	3	5	ENST00000587760	NFIX-209	Known
TALONT002343496.p1	9	13	7	8	TALONT002343496	SEC24B-TALONT002343496	Novel
TALONT000915918.p3	4	5	4	3	TALONT000915918	POLR2A-TALONT000915918	Novel
TALONT000400324.p2	4	5	5	4	TALONT000400324	ADD1-TALONT000400324	Novel
ENST00000345851.p1	9	12	9	8	ENST00000345851	TRIM3-201	Known
TALONT003607773.p1	7	8	6	3	TALONT003607773	DPYD-TALONT003607773	Novel
ENST00000222969.p1	1	5	7	5	ENST00000222969	BUD31-201	Known
ENST00000290541.p1	7	8	4	6	ENST00000290541	PSMB4-201	Known
ENST00000672896.p1	9	12	8	8	ENST00000672896	NF2-214	Known
ENST00000409040.p1	6	8	7	6	ENST00000409040	EML4-205	Known
ENST00000223369.p1	8	11	9	9	ENST00000223369	YKT6-201	Known
ENST00000370597.p1	7	10	9	12	ENST00000370597	CRTAC1-203	Known
ENST00000217971.p1	8	8	12	9	ENST00000217971	PGRMC1-201	Known
ENST00000249269.p1	7	12	9	8	ENST00000249269	PMPCB-201	Known
ENST00000367385.p1	8	11	7	8	ENST00000367385	NEK7-202	Known
TALONT002659137.p1	6	10	8	7	TALONT002659137	PHYHD1-TALONT002659137	Novel
ENST00000360578.p3	8	10	8	7	ENST00000360578	TPPP-201	Known
ENST00000383694.p1	10	16	7	12	ENST00000383694	FILIP1L-203	Known
ENST00000443980.p1	5	6	7	6	ENST00000443980	NECAP2-202	Known
TALONT001883483.p1	6	7	6	7	TALONT001883483	SPTBN1-TALONT001883483	Novel
ENST00000443166.p1	6	7	6	7	ENST00000443166	GTF2I-203	Known
ENST00000366510.p1	7	9	8	7	ENST00000366510	SCCPDH-201	Known
ENST00000300107.p1	9	10	7	8	ENST00000300107	CLPX-201	Known
ENST00000269980.p1	7	12	10	10	ENST00000269980	BCKDHA-201	Known
ENST00000525634.p1	8	7	6	8	ENST00000525634	RPS13-202	Known
ENST00000652429.p1	7	7	5	10	ENST00000652429	HMBS-232	Known
ENST00000321442.p1	8	10	5	5	ENST00000321442	SFXN1-201	Known
ENST00000219548.p1	9	15	8	11	ENST00000219548	STUB1-201	Known
ENST00000367963.p1	8	6	5	3	ENST00000367963	MOXD1-202	Known
TALONT002524587.p1	10	2	1	2	TALONT002524587	MACF1-TALONT002524587	Novel
TALONT003282141.p1	7	8	4	7	TALONT003282141	ZC3HAV1L-TALONT003282141	Novel
ENST00000306739.p1	10	8	7	6	ENST00000306739	ASPSCR1-202	Known
ENST00000254730.p1	8	12	7	6	ENST00000254730	EEFSEC-201	Known
ENST00000367941.p1	6	6	7	6	ENST00000367941	STX7-202	Known
ENST00000392455.p1	8	9	9	8	ENST00000392455	CCDC50-201	Known
ENST00000258947.p1	7	10	6	5	ENST00000258947	CALCOCO2-201	Known
ENST00000424848.p1	6	8	6	5	ENST00000424848	CDK6-202	Known
ENST00000376387.p1	7	6	6	7	ENST00000376387	TM9SF2-201	Known
ENST00000366535.p1	9	11	8	12	ENST00000366535	ADSS-201	Known
ENST00000366988.p1	6	7	6	6	ENST00000366988	NENF-201	Known
ENST00000373832.p1	7	9	6	8	ENST00000373832	RCC1-202	Known
ENST00000358321.p1	5	11	9	9	ENST00000358321	SUSD2-201	Known
ENST00000368086.p1	9	10	10	10	ENST00000368086	IGSF8-202	Known
ENST00000493900.p1	6	NA	NA	NA	ENST00000493900	NAA50-207	Known
ENST00000320585.p1	8	9	7	10	ENST00000320585	CHORDC1-201	Known
ENST00000344651.p1	5	6	3	7	ENST00000344651	UNC119B-201	Known
ENST00000586534.p1	7	7	7	6	ENST00000586534	RAD23A-203	Known
TALONT002197467.p1	1	1	NA	1	TALONT002197467	FLNA-TALONT002197467	Novel
ENST00000374859.p1	5	7	5	6	ENST00000374859	PSMB9-207	Known
ENST00000230771.p1	4	4	5	5	ENST00000230771	HARS2-201	Known
ENST00000358600.p1	5	6	6	5	ENST00000358600	ADGRE5-203	Known
TALONT001186792.p1	5	5	5	5	TALONT001186792	ERO1A-TALONT001186792	Novel
ENST00000417647.p1	12	13	12	11	ENST00000417647	IK-201	Known
ENST00000296490.p1	10	12	7	9	ENST00000296490	WDR82-201	Known
ENST00000376621.p1	9	12	10	11	ENST00000376621	GNL1-201	Known
ENST00000344548.p1	4	3	6	6	ENST00000344548	CDC42-202	Known
ENST00000557510.p1	6	8	6	7	ENST00000557510	NPC2-209	Known
ENST00000308595.p1	8	14	11	9	ENST00000308595	GRK2-201	Known
ENST00000263655.p1	7	9	8	8	ENST00000263655	CNRIP1-201	Known
ENST00000448276.p1	9	11	8	9	ENST00000448276	SMARCD2-203	Known
TALONT001488788.p1	5	7	6	9	TALONT001488788	PRPSAP2-TALONT001488788	Novel
ENST00000392246.p1	5	5	4	4	ENST00000392246	SUMO1-203	Known
ENST00000621372.p1	10	14	11	10	ENST00000621372	LSR-214	Known
ENST00000206020.p1	7	8	4	5	ENST00000206020	SPAG7-201	Known
ENST00000648915.p1	9	7	7	7	ENST00000648915	EIF2B5-226	Known
ENST00000394334.p1	3	5	2	2	ENST00000394334	STK26-202	Known
ENST00000216774.p1	8	9	9	9	ENST00000216774	SRP54-201	Known
ENST00000586027.p1	6	8	7	5	ENST00000586027	GIPC1-205	Known
TALONT001960495.p1	7	9	7	8	TALONT001960495	OSBP-TALONT001960495	Novel
ENST00000374092.p1	7	10	8	6	ENST00000374092	NFS1-203	Known
ENST00000301281.p1	8	10	8	7	ENST00000301281	UBXN6-201	Known
ENST00000294435.p1	6	6	4	2	ENST00000294435	RBP7-201	Known
ENST00000246957.p1	9	13	5	8	ENST00000246957	TRAP1-201	Known
ENST00000397985.p1	6	7	10	7	ENST00000397985	SERPINB8-203	Known
ENST00000374514.p1	5	6	5	6	ENST00000374514	LYPLA2-205	Known
ENST00000403346.p1	3	6	2	1	ENST00000403346	STK25-203	Known
ENST00000360568.p1	8	10	7	7	ENST00000360568	P4HA2-202	Known
ENST00000331200.p1	6	7	7	6	ENST00000331200	DUT-201	Known
TALONT000299157.p1	9	12	7	7	TALONT000299157	PARP4-TALONT000299157	Novel
ENST00000375337.p1	2	2	1	1	ENST00000375337	FBP2-201	Known
ENST00000547643.p2	7	NA	NA	NA	ENST00000547643	CRIP2-204	Known
ENST00000371464.p1	6	6	5	1	ENST00000371464	RBP4-201	Known
ENST00000420316.p1	5	10	7	8	ENST00000420316	EGFR-204	Known
ENST00000486680.p1	8	10	9	11	ENST00000486680	DDI2-204	Known
TALONT001977164.p1	6	6	6	4	TALONT001977164	NUDT3-TALONT001977164	Novel
ENST00000256196.p1	6	7	8	8	ENST00000256196	RRAS2-201	Known
ENST00000400007.p1	5	8	6	7	ENST00000400007	TJP1-203	Known
ENST00000315150.p1	7	8	7	5	ENST00000315150	RAB43-201	Known
ENST00000485634.p1	1	1	NA	1	ENST00000485634	AFDN-213	Known
ENST00000281187.p1	5	7	4	5	ENST00000281187	VPS26B-201	Known
TALONT001684559.p1	8	9	8	8	TALONT001684559	NIPSNAP2-TALONT001684559	Novel
TALONT002348138.p1	3	4	4	5	TALONT002348138	RAB5C-TALONT002348138	Novel
ENST00000530797.p2	4	6	4	3	ENST00000530797	RPLP2-207	Known
ENST00000271469.p1	7	7	4	4	ENST00000271469	UAP1-201	Known
TALONT001399857.p1	9	12	10	11	TALONT001399857	DNM2-TALONT001399857	Novel
ENST00000372559.p1	8	10	7	10	ENST00000372559	SH3GLB2-202	Known
ENST00000368467.p1	8	11	9	12	ENST00000368467	PMVK-201	Known
ENST00000556691.p1	7	8	7	6	ENST00000556691	NEMF-211	Known
ENST00000262187.p1	7	7	6	7	ENST00000262187	RHEB-201	Known
ENST00000343267.p1	6	8	6	7	ENST00000343267	APOD-201	Known
ENST00000424785.p1	8	9	6	10	ENST00000424785	FKBP7-204	Known
ENST00000395511.p1	6	8	6	6	ENST00000395511	DHRS7B-202	Known
TALONT001336285.p1	10	15	11	10	TALONT001336285	EXOC1-TALONT001336285	Novel
TALONT001974300.p1	2	3	2	2	TALONT001974300	AP2B1-TALONT001974300	Novel
ENST00000252593.p1	5	5	4	4	ENST00000252593	BST2-201	Known
ENST00000398598.p1	10	8	7	6	ENST00000398598	MX1-202	Known
ENST00000419304.p1	4	6	4	4	ENST00000419304	AGR2-203	Known
ENST00000515096.p1	7	7	5	4	ENST00000515096	LRBA-213	Known
TALONT000680806.p1	7	10	7	3	TALONT000680806	RABEP1-TALONT000680806	Novel
ENST00000000412.p1	6	4	6	5	ENST00000000412	M6PR-201	Known
ENST00000344442.p1	7	12	7	7	ENST00000344442	LARP7-202	Known
ENST00000374737.p1	6	4	5	4	ENST00000374737	VSIG4-201	Known
ENST00000371250.p1	8	8	8	7	ENST00000371250	PLPP3-201	Known
ENST00000370952.p1	10	9	6	8	ENST00000370952	LRRC40-201	Known
ENST00000420826.p1	2	2	2	2	ENST00000420826	SUMO2-202	Known
ENST00000557342.p1	4	5	4	6	ENST00000557342	SLIRP-209	Known
ENST00000507175.p1	8	10	7	8	ENST00000507175	TCERG1-207	Known
ENST00000233379.p1	7	6	6	4	ENST00000233379	FAHD2A-201	Known
ENST00000413040.p1	6	9	5	4	ENST00000413040	NUB1-201	Known
ENST00000405785.p1	8	14	7	8	ENST00000405785	MIOS-202	Known
ENST00000358056.p1	5	5	5	5	ENST00000358056	GMFB-201	Known
ENST00000253577.p1	11	10	9	6	ENST00000253577	ABCB7-201	Known
TALONT001326137.p1	8	9	8	6	TALONT001326137	TSG101-TALONT001326137	Novel
ENST00000373358.p1	5	10	5	8	ENST00000373358	PBDC1-202	Known
ENST00000465950.p1	8	9	8	3	ENST00000465950	SCAF11-205	Known
TALONT003252258.p1	8	11	8	9	TALONT003252258	PIK3R4-TALONT003252258	Novel
ENST00000428468.p1	5	4	4	7	ENST00000428468	OSBPL9-203	Known
TALONT001231655.p1	7	6	5	8	TALONT001231655	RAB27A-TALONT001231655	Novel
TALONT003112760.p1	4	1	4	5	TALONT003112760	CKM-TALONT003112760	Novel
ENST00000335877.p1	6	NA	NA	7	ENST00000335877	PSMF1-203	Known
ENST00000376573.p1	7	11	7	8	ENST00000376573	PIP4K2A-202	Known
ENST00000477892.p1	5	5	5	7	ENST00000477892	FAM162A-203	Known
ENST00000481073.p1	3	2	2	1	ENST00000481073	XPO1-219	Known
ENST00000357559.p1	1	1	1	1	ENST00000357559	FXR1-202	Known
ENST00000323786.p1	8	7	6	4	ENST00000323786	COG4-201	Known
TALONT001987611.p1	2	2	2	2	TALONT001987611	IFI30-TALONT001987611	Novel
TALONT000634951.p1	2	1	1	NA	TALONT000634951	ROCK2-TALONT000634951	Novel
ENST00000615107.p1	8	7	7	7	ENST00000615107	BIN2-210	Known
ENST00000252485.p1	1	1	6	6	ENST00000252485	NECTIN2-202	Known
ENST00000370693.p1	8	8	9	8	ENST00000370693	BAG2-201	Known
ENST00000261015.p1	7	8	8	7	ENST00000261015	WDR12-201	Known
TALONT002572775.p1	8	11	8	5	TALONT002572775	HEXIM1-TALONT002572775	Novel
TALONT002218852.p1	5	6	6	5	TALONT002218852	CISD2+UBE2D3-AS1-TALONT002218852	Novel
ENST00000361531.p1	6	3	5	5	ENST00000361531	MRPL24-201	Known
ENST00000377045.p1	6	8	5	4	ENST00000377045	ARAF-203	Known
ENST00000184266.p1	6	6	6	5	ENST00000184266	NDUFB4-201	Known
ENST00000294360.p1	6	6	6	5	ENST00000294360	CZIB-201	Known
TALONT003271193.p1	5	6	5	4	TALONT003271193	WASHC4-TALONT003271193	Novel
ENST00000357578.p1	8	10	7	9	ENST00000357578	ALDH5A1-202	Known
ENST00000310571.p1	10	12	4	7	ENST00000310571	PAAF1-201	Known
ENST00000328923.p1	7	8	7	9	ENST00000328923	SHMT2-201	Known
ENST00000404338.p1	10	19	13	10	ENST00000404338	ARHGAP35-201	Known
TALONT003741018.p1	7	14	10	7	TALONT003741018	ITPRID2-TALONT003741018	Novel
TALONT002067370.p1	6	7	4	6	TALONT002067370	STK38-TALONT002067370	Novel
ENST00000293761.p1	8	10	1	7	ENST00000293761	ALOX15-201	Known
TALONT002836676.p1	6	10	7	8	TALONT002836676	TSTA3-TALONT002836676	Novel
TALONT003986029.p1	6	NA	7	5	TALONT003986029	GUK1-TALONT003986029	Novel
ENST00000291572.p1	7	10	8	6	ENST00000291572	AGPAT3-201	Known
ENST00000377213.p1	5	4	4	4	ENST00000377213	LZIC-201	Known
ENST00000284957.p1	9	11	9	8	ENST00000284957	RABGEF1-201	Known
ENST00000644486.p1	6	7	5	5	ENST00000644486	ATXN3-254	Known
ENST00000375559.p1	8	8	5	10	ENST00000375559	F10-202	Known
ENST00000356940.p1	5	9	5	5	ENST00000356940	RAB18-201	Known
ENST00000318911.p1	4	5	4	3	ENST00000318911	CYC1-201	Known
ENST00000642610.p1	10	12	8	8	ENST00000642610	TBCE-230	Known
ENST00000264424.p1	11	12	7	10	ENST00000264424	GUCY1B1-201	Known
ENST00000456936.p1	7	7	4	5	ENST00000456936	TMED7-201	Known
TALONT001239100.p1	10	12	8	9	TALONT001239100	PIK3C2A-TALONT001239100	Novel
ENST00000498926.p2	6	7	8	5	ENST00000498926	PGAM5-203	Known
ENST00000311330.p1	7	10	9	7	ENST00000311330	CD248-201	Known
ENST00000443003.p1	5	10	10	10	ENST00000443003	RPSA-202	Known
ENST00000294179.p1	8	10	9	8	ENST00000294179	STX5-201	Known
ENST00000394456.p1	9	15	8	5	ENST00000394456	GTF2F1-201	Known
ENST00000003100.p1	9	10	8	7	ENST00000003100	CYP51A1-201	Known
ENST00000004982.p1	4	5	4	4	ENST00000004982	HSPB6-201	Known
TALONT001724410.p1	9	11	8	6	TALONT001724410	DHX30-TALONT001724410	Novel
ENST00000381774.p1	6	7	6	4	ENST00000381774	CPPED1-202	Known
TALONT003490333.p1	6	6	6	5	TALONT003490333	RPLP0-TALONT003490333	Novel
ENST00000368010.p1	4	3	3	4	ENST00000368010	PFDN2-201	Known
ENST00000246533.p1	5	8	5	7	ENST00000246533	CAPNS1-201	Known
ENST00000258975.p1	8	8	6	6	ENST00000258975	TACO1-201	Known
TALONT001750900.p1	3	3	NA	NA	TALONT001750900	HLA-DRB1-TALONT001750900	Novel
ENST00000473183.p1	9	9	7	6	ENST00000473183	ESRP2-202	Known
ENST00000427159.p1	10	10	11	5	ENST00000427159	FTSJ3-201	Known
ENST00000529689.p1	8	7	3	7	ENST00000529689	CCDC90B-214	Known
ENST00000477853.p1	8	7	9	9	ENST00000477853	EMC1-207	Known
ENST00000391770.p1	3	4	4	4	ENST00000391770	MYADM-204	Known
ENST00000396593.p4	6	6	6	1	ENST00000396593	CARHSP1-202	Known
[truncated: 5,141 more rows]

## Sheet: S Table 3
Supplementary Table 3. Summary statistics of eIsoforms and lead isoQTLs from negative binomial models across 33 lung cell types
Transcript ID: id of eIsoforms defined as isoform with at least one significantly associated variant in at least one cell type, where those starting with TALONT are novel isoforms identified by long-read sequencing and not listed in GENCODE v32
Gene ID: Ensembl ID of isoGenes, which is defined as genes with at least one eIsoform
Transcript name: name of eIsoforms, of which novel isoforms are named with gene name and transcript ID
Chrom: chromosome of isoform
Pos_hg38: the genomic coordinate for each isoQTL
Variant id: rs ID of lead isoQTL
Ref: reference allele of lead isoQTL
Alt: alternative allele of lead isoQTL
TSS distance: the distance between isoQTL position and transcription start site (TSS)
AF: allele frequency of alternative allele of lead isoQTL in single-cell long-read data
Nominal p value: nominal p value of negative binomial regression by jaxQTL
pval_beta: beta approximation adjusted nominal p value
alpha: overdispersion in negative binomial regression model. The model fits Poisson regression if alpha is equal to 0
qval: q value calculated by FDR procedure
Cell type: cell types that eIsoform is identified in
Cell type specific: If true, the isoQTLs are cell type specific by mashr
sc-eGenes: If true, the corresponding genes are also eGene in our cell barcode matched sc-eQTL study
GTEx-sGenes: If true, the corresponding genes are also sGene in GTEx v8 sQTL study of lung tissues
Transcript ID	Gene ID	Transcript name	Gene symbol	Chrom	Pos_hg38	Variant ID	Ref	Alt	TSS_distance	AF	Nominal p value	Effect size of alt allele	Standard error	pval_beta	alpha	qval	Cell type	Cell type specific	sc-eGenes	GTEx-sGenes
TALONT003265842	ENSG00000203965	EFCAB7-TALONT003265842	EFCAB7	1	63146724	rs113432156	C	CA	-376648	0.186508	3.71792e-08	1.53275	0.312573	0.000360916	7.05408e-05	0.0366626	AT1	TRUE	FALSE	FALSE
ENST00000306121	ENSG00000162627	SNX7-201	SNX7	1	98649808	rs35495145	T	A	-11913	0.103175	4.73472e-09	0.712526	0.110746	0.000397898	0.147064	0.0377715	AT1	FALSE	TRUE	FALSE
TALONT003908599	ENSG00000094963	FMO2-TALONT003908599	FMO2	1	170546787	rs139325092	C	T	-638462	0.0674603	4.09198e-58	1.29616	0.0841721	0.00013519	1e-08	0.017202	AT1	TRUE	TRUE	TRUE
TALONT003958244	ENSG00000196352	CD55-TALONT003958244	CD55	1	207373908	rs6540429	G	A	52376	0.373016	9.46026e-08	1.01374	0.134951	5.14118e-05	0.538317	0.00819908	AT1	FALSE	TRUE	TRUE
ENST00000437764	ENSG00000203706	SERTAD4-AS1-201	SERTAD4-AS1	1	210206712	rs7419074	T	C	-27332	0.47619	9.3884e-08	-0.382375	0.0500322	0.000367183	0.0815732	0.0368971	AT1	FALSE	FALSE	TRUE
ENST00000224237	ENSG00000026025	VIM-201	VIM	10	16801098	rs4620614	A	T	-428180	0.18254	1.35467e-28	0.740318	0.313662	1.88687e-06	1e-08	0.000464646	AT1	FALSE	FALSE	FALSE
ENST00000539909	ENSG00000156110	ADK-205	ADK	10	74172904	rs1283934501	CA	C	21683	0.384921	6.84621e-08	0.321882	0.0541766	0.000103824	0.0273914	0.0146098	AT1	FALSE	TRUE	FALSE
ENST00000370635	ENSG00000171160	MORN4-202	MORN4	10	97635895	rs60731885	G	T	2404	0.222222	6.05394e-16	1.0569	0.112248	8.70358e-13	0.329019	3.47008e-09	AT1	FALSE	FALSE	TRUE
ENST00000299179	ENSG00000055950	MRPL43-201	MRPL43	10	100983006	rs12571302	C	A	-4488	0.519841	2.37128e-10	0.889326	0.103426	4.90084e-07	0.309326	0.000158428	AT1	FALSE	TRUE	TRUE
ENST00000318364	ENSG00000055950	MRPL43-203	MRPL43	10	101001701	rs750866	A	G	14186	0.52381	1.37358e-09	-0.39712	0.0472769	2.88515e-06	0.103852	0.000627436	AT1	FALSE	TRUE	TRUE
ENST00000342071	ENSG00000055950	MRPL43-204	MRPL43	10	100886585	rs10786611	G	T	-100930	0.535714	7.38467e-08	0.721992	0.123618	6.94402e-05	0.093124	0.0102539	AT1	FALSE	TRUE	TRUE
ENST00000337003	ENSG00000173915	ATP5MD-202	ATP5MD	10	103313313	rs61869825	C	T	-83153	0.333333	9.00863e-13	1.2052	0.107618	1.32183e-08	1.03157	1.05402e-05	AT1	FALSE	TRUE	TRUE
ENST00000397298	ENSG00000214026	MRPL23-205	MRPL23	11	1941470	rs1104890	C	T	-5862	0.198413	5.33592e-07	-0.785305	0.108385	0.000219421	0.377085	0.024995	AT1	FALSE	TRUE	TRUE
ENST00000380542	ENSG00000205531	NAP1L4-201	NAP1L4	11	2749591	rs1343376824	C	CCT	-242738	0.178571	6.49714e-35	0.734717	0.0623336	1.43828e-07	1e-08	5.37597e-05	AT1	FALSE	TRUE	TRUE
ENST00000532359	ENSG00000166441	RPL27A-211	RPL27A	11	9432201	rs1015985865	CT	C	749409	0.0555556	6.96453e-08	1.29343	0.253138	0.000494938	2.25744e-05	0.044331	AT1	TRUE	FALSE	FALSE
ENST00000257245	ENSG00000134809	TIMM10-201	TIMM10	11	57521855	rs2649665	A	C	-8899	0.869048	9.95289e-10	-0.655587	0.0800225	2.06299e-06	0.213728	0.000483827	AT1	FALSE	TRUE	TRUE
ENST00000529106	ENSG00000133316	WDR74-206	WDR74	11	62593516	rs80330686	ATC	A	-246640	0.0714286	6.43545e-08	2.15811	0.5254	1.08902e-05	3.47219	0.00210092	AT1	TRUE	FALSE	FALSE
ENST00000000442	ENSG00000173153	ESRRA-201	ESRRA	11	63577550	rs1419627899	C	CA	-727974	0.357143	5.61834e-08	-0.43108	0.0800664	6.60138e-05	1e-08	0.00989926	AT1	FALSE	FALSE	FALSE
ENST00000533166	ENSG00000175334	BANF1-208	BANF1	11	66001985	rs1047464	A	T	-596	0.115079	4.6362e-08	1.22354	0.217069	0.00012504	0.135048	0.0168044	AT1	FALSE	TRUE	TRUE
ENST00000322776	ENSG00000167792	NDUFV1-201	NDUFV1	11	68042874	rs3808974	A	G	435938	0.234127	2.11075e-11	-0.444427	0.0666495	2.93989e-08	1e-08	1.67446e-05	AT1	TRUE	TRUE	TRUE
TALONT002839731	ENSG00000197345	MRPL21-TALONT002839731	MRPL21	11	68885964	rs654071	A	C	-17863	0.22619	2.72357e-09	-0.774171	0.105016	2.67237e-06	0.114671	0.000591925	AT1	FALSE	TRUE	TRUE
ENST00000362034	ENSG00000197345	MRPL21-201	MRPL21	11	68917387	rs483626	T	C	13555	0.261905	2.55611e-10	-0.598686	0.0706852	1.8248e-07	0.112473	6.61402e-05	AT1	FALSE	TRUE	TRUE
ENST00000530257	ENSG00000118363	SPCS2-207	SPCS2	11	75288616	rs1035818587	CTT	C	339355	0.634921	9.18026e-22	-1.21513	0.295175	6.96895e-10	1e-08	7.57771e-07	AT1	FALSE	FALSE	TRUE
ENST00000618857	ENSG00000278768	BACE1-AS-202	BACE1-AS	11	117038982	rs147501797	G	A	-253816	0.047619	3.8845e-08	1.6709	0.37242	0.000134934	9.52057e-05	0.017202	AT1	TRUE	FALSE	FALSE
ENST00000536371	ENSG00000008394	MGST1-209	MGST1	12	16607430	rs11303135	AT	A	260288	0.369048	1.05578e-32	0.593502	0.0508184	6.99427e-08	1e-08	3.2176e-05	AT1	TRUE	TRUE	FALSE
ENST00000256689	ENSG00000134294	SLC38A2-201	SLC38A2	12	45458418	rs10736026	A	G	-914355	0.623016	1.10775e-36	-0.676485	0.227655	6.55903e-05	1e-08	0.00989926	AT1	FALSE	FALSE	FALSE
ENST00000550654	ENSG00000178449	COX14-204	COX14	12	50077847	rs2272391	A	G	-34357	0.801587	6.47361e-12	-1.58664	0.200262	1.49129e-08	1.26069	1.11482e-05	AT1	FALSE	FALSE	TRUE
ENST00000261234	ENSG00000118600	RXYLT1-201	RXYLT1	12	63175402	chr12:63175402	G	<INS:ME:LINE1>	-604507	0.0873016	3.85021e-08	0.708555	0.133254	0.000354044	3.66067e-05	0.0365058	AT1	TRUE	FALSE	FALSE
TALONT002778685	ENSG00000135678	CPM-TALONT002778685	CPM	12	69577694	rs2588440	G	A	644523	0.18254	1.28672e-55	1.30224	0.27742	3.16964e-12	1e-08	8.56302e-09	AT1	TRUE	TRUE	FALSE
ENST00000229266	ENSG00000111666	CHPT1-201	CHPT1	12	101650362	rs825049	C	T	-47278	0.329365	2.94695e-07	0.352325	0.0641394	0.000500355	0.0964564	0.044331	AT1	TRUE	TRUE	TRUE
ENST00000545712	ENSG00000139428	MMAB-210	MMAB	12	109447569	rs888190	G	A	-125935	0.202381	6.10564e-07	-0.577552	0.0892913	0.000417056	0.0856327	0.0392785	AT1	FALSE	TRUE	TRUE
ENST00000313104	ENSG00000089157	RPLP0-202	RPLP0	12	120163888	rs2240324	C	T	-37219	0.464286	2.84638e-07	0.860182	0.161199	0.000498551	0.133318	0.044331	AT1	FALSE	FALSE	TRUE
TALONT000487101	ENSG00000281026	N4BP2L2-IT2-TALONT000487101	N4BP2L2-IT2	13	31594961	rs277160	T	G	-943812	0.531746	4.0318e-29	-0.0297	NA	3.28797e-10	1e-08	4.36966e-07	AT1	TRUE	FALSE	FALSE
ENST00000647800	ENSG00000136156	ITM2B-204	ITM2B	13	47918507	rs138815228	A	ATTTAAAAAATTTTT	-314699	0.547619	9.3814e-08	-0.234694	0.0406285	0.000569928	0.0821167	0.0489118	AT1	FALSE	TRUE	FALSE
ENST00000492270	ENSG00000169062	UPF3A-209	UPF3A	13	114144271	rs117460081	G	A	-137332	0.0714286	3.43437e-08	1.14334	0.216589	0.000129059	7.28187e-05	0.0171518	AT1	FALSE	FALSE	TRUE
ENST00000672517	ENSG00000165410	CFL2-208	CFL2	14	33997927	rs7148074	T	A	-716634	0.198413	5.7807e-38	1.7042	0.1437	9.40865e-08	1e-08	4.01913e-05	AT1	TRUE	FALSE	FALSE
ENST00000358056	ENSG00000197045	GMFB-201	GMFB	14	54406660	rs143871741	A	T	-82320	0.0753968	1.42658e-06	0.694993	0.140534	0.000572503	0.230706	0.0489118	AT1	FALSE	FALSE	FALSE
TALONT001424553	ENSG00000100612	DHRS7-TALONT001424553	DHRS7	14	60343355	rs8003982	G	A	178005	0.0634921	9.79447e-07	1.5926	0.283101	0.000361694	0.950052	0.0366626	AT1	FALSE	TRUE	TRUE
TALONT001698357	ENSG00000100650	SRSF5-TALONT001698357	SRSF5	14	69339079	rs753218	T	G	-428014	0.0674603	4.36224e-39	1.33439	0.108502	0.000106775	1e-08	0.0148503	AT1	FALSE	FALSE	FALSE
ENST00000553514	ENSG00000183648	NDUFB1-202	NDUFB1	14	92155560	rs12894289	G	A	33836	0.369048	1.41376e-09	-0.895521	0.13734	8.38694e-06	0.0837538	0.00164451	AT1	FALSE	FALSE	TRUE
TALONT002526832	ENSG00000166165	CKB-TALONT002526832	CKB	14	104161725	rs10137218	C	T	638892	0.214286	7.61858e-19	-1.02735	0.120179	7.46934e-05	1.60893e-08	0.0108951	AT1	TRUE	TRUE	TRUE
ENST00000392568	ENSG00000183828	NUDT14-202	NUDT14	14	105162671	rs201550620	A	G	-18641	0.361111	1.67793e-09	-0.771028	0.0978952	0.000306452	0.415893	0.0327272	AT1	FALSE	TRUE	TRUE
TALONT000391070	ENSG00000169926	KLF13-TALONT000391070	KLF13	15	31345463	rs28624578	T	C	687	0.0515873	2.71896e-09	1.70091	0.349474	0.000434088	1.38173	0.040563	AT1	TRUE	FALSE	TRUE
TALONT001190987	ENSG00000128833	MYO5C-TALONT001190987	MYO5C	15	51786282	rs117199289	G	A	-418822	0.0912698	1.10074e-53	1.17445	0.0803107	2.17332e-06	1e-08	0.000499901	AT1	TRUE	FALSE	TRUE
ENST00000307979	ENSG00000174446	SNAPC5-201	SNAPC5	15	66366639	rs4473127	C	T	-131123	0.559524	1.33963e-07	0.744331	0.144402	0.000208768	9.74526e-05	0.0240101	AT1	FALSE	FALSE	FALSE
ENST00000530010	ENSG00000103811	CTSH-211	CTSH	15	79130384	rs8031638	C	T	185386	0.301587	7.42741e-13	0.535316	0.154238	2.87533e-10	1e-08	4.36966e-07	AT1	FALSE	TRUE	TRUE
ENST00000330062	ENSG00000182054	IDH2-201	IDH2	15	90835055	rs73491635	G	A	732551	0.0634921	5.97661e-08	0.641553	0.117468	0.000315783	0.0165363	0.033132	AT1	TRUE	TRUE	TRUE
ENST00000529968	ENSG00000131871	SELENOS-206	SELENOS	15	100347297	rs75562436	T	A	-930203	0.0793651	8.85258e-09	-0.707566	0.125595	5.41339e-08	1e-08	2.61446e-05	AT1	FALSE	FALSE	FALSE
ENST00000563741	ENSG00000162032	SPSB3-204	SPSB3	16	1214009	rs72552062	T	C	-568585	0.0793651	4.5431e-08	1.39394	0.276428	0.00011673	0.000104684	0.0160482	AT1	TRUE	FALSE	FALSE
ENST00000357402	ENSG00000013364	MVP-201	MVP	16	30049923	rs1392150596	CA	C	229461	0.22619	9.88818e-36	-0.879944	0.0723689	1.21309e-06	1e-08	0.000329765	AT1	TRUE	FALSE	TRUE
TALONT001893732	ENSG00000175938	ORAI3-TALONT001893732	ORAI3	16	31121085	rs113125305	T	TTG	172695	0.940476	4.35641e-07	-1.0082	0.190726	0.000370177	0.0995411	0.0368971	AT1	TRUE	FALSE	FALSE
TALONT001925047	ENSG00000089280	FUS-TALONT001925047	FUS	16	31211327	rs117705617	C	T	31189	0.0674603	6.38623e-08	0.403996	0.075545	4.56799e-05	1.85037e-08	0.0075885	AT1	FALSE	FALSE	FALSE
ENST00000290858	ENSG00000067955	CBFB-201	CBFB	16	67549563	rs2278029	C	A	520414	0.0515873	4.44831e-08	1.23039	0.273484	5.84035e-05	0.622763	0.00919154	AT1	FALSE	FALSE	FALSE
TALONT000618282	ENSG00000108528	SLC25A11-TALONT000618282	SLC25A11	17	4501919	rs79239587	A	G	-438111	0.0515873	1.485e-09	4.13354	0.779543	0.000196863	3.57496	0.0235379	AT1	TRUE	FALSE	FALSE
ENST00000548577	ENSG00000219200	RNASEK-202	RNASEK	17	6999140	rs2307215	T	C	-13277	0.126984	4.78905e-14	-0.957115	0.0444008	4.76621e-14	0.149237	2.85041e-10	AT1	FALSE	TRUE	FALSE
TALONT000857095	ENSG00000170291	ELP5-TALONT000857095	ELP5	17	7273901	rs2654190	A	G	23088	0.690476	5.05125e-12	-1.6387	0.164002	4.0059e-08	1.85354	2.08322e-05	AT1	FALSE	TRUE	TRUE
ENST00000573657	ENSG00000170291	ELP5-210	ELP5	17	7253128	rs2074219	A	G	752	0.694444	2.77756e-12	-1.35309	0.173666	1.33037e-07	0.596394	5.13304e-05	AT1	FALSE	TRUE	TRUE
ENST00000225831	ENSG00000108691	CCL2-201	CCL2	17	34770576	rs4796002	T	C	515291	0.107143	3.93509e-16	1.32107	0.174057	5.77964e-07	1e-08	0.000177255	AT1	TRUE	FALSE	FALSE
TALONT003001690	ENSG00000062716	VMP1-TALONT003001690	VMP1	17	59295737	rs7224035	G	A	-411911	0.904762	1.34984e-08	-1.79107	0.347322	4.22639e-05	0.209067	0.00711991	AT1	TRUE	FALSE	FALSE
ENST00000585202	ENSG00000161547	SRSF2-208	SRSF2	17	77598296	rs72887002	C	T	860988	0.115079	1.21929e-24	0.953482	0.309955	1.90351e-06	1e-08	0.000464646	AT1	FALSE	TRUE	FALSE
TALONT001279606	ENSG00000166347	CYB5A-TALONT001279606	CYB5A	18	73338985	rs77459566	G	T	-952978	0.0833333	1.21093e-07	1.19536	0.236992	0.000387864	2.11745e-05	0.0376928	AT1	TRUE	TRUE	FALSE
ENST00000591092	ENSG00000031823	RANBP3-220	RANBP3	19	5642469	rs11366187	CA	C	-335624	0.0555556	5.17028e-08	1.21848	0.207326	0.000247536	0.389898	0.0276705	AT1	FALSE	FALSE	FALSE
TALONT001176859	ENSG00000099783	HNRNPM-TALONT001176859	HNRNPM	19	9048000	rs78956924	C	G	603080	0.126984	4.87848e-42	-1.27154	0.0990497	6.51955e-07	1e-08	0.000194949	AT1	TRUE	FALSE	FALSE
ENST00000545006	ENSG00000081665	ZNF506-204	ZNF506	19	19836217	rs149393822	TTTTA	T	14495	0.396825	9.78757e-09	1.34824	0.214542	1.63649e-05	0.382572	0.00305842	AT1	FALSE	TRUE	TRUE
ENST00000595018	ENSG00000105323	HNRNPUL1-207	HNRNPUL1	19	41136217	rs11673243	C	T	-126302	0.833333	1.50106e-06	-1.08992	0.2467	0.000173267	1.03995	0.0211472	AT1	FALSE	TRUE	FALSE
ENST00000391752	ENSG00000170889	RPS9-203	RPS9	19	54197981	rs34629529	G	A	-2891	0.40873	1.93898e-11	1.21539	0.121922	5.46461e-08	1.01075	2.61446e-05	AT1	FALSE	TRUE	TRUE
ENST00000669440	ENSG00000283103	AC010642.2-203	AC010642.2	19	58310317	rs57760408	T	C	-16931	0.111111	3.05171e-07	-0.76127	0.139404	0.000492736	0.0241535	0.044331	AT1	FALSE	FALSE	TRUE
TALONT000230219	ENSG00000035115	SH3YL1-TALONT000230219	SH3YL1	2	305203	rs6721594	T	C	41171	0.22619	1.9262e-07	-0.437699	0.0725315	0.000131877	0.0437464	0.017202	AT1	FALSE	TRUE	TRUE
ENST00000378954	ENSG00000119787	ATL2-201	ATL2	2	38732919	rs11424376	TA	T	355646	0.0873016	9.74965e-09	0.51352	0.256265	0.000241247	1e-08	0.027222	AT1	FALSE	FALSE	TRUE
ENST00000478196	ENSG00000143947	RPS27A-208	RPS27A	2	54259844	rs117649086	C	T	-972845	0.0595238	5.53274e-08	0.842197	NA	0.00037646	1e-08	0.0369081	AT1	FALSE	FALSE	FALSE
ENST00000426997	ENSG00000237651	C2orf74-202	C2orf74	2	61214940	rs2123112	T	G	69872	0.68254	2.07742e-11	-1.15125	0.103203	1.04524e-07	0.543354	4.31104e-05	AT1	FALSE	TRUE	TRUE
TALONT002097860	ENSG00000082898	XPO1-TALONT002097860	XPO1	2	61524507	rs3771262	T	A	-13724	0.936508	4.35203e-07	-1.96601	0.438481	0.000390766	5.19565e-05	0.0376928	AT1	TRUE	FALSE	FALSE
ENST00000409920	ENSG00000196975	ANXA4-202	ANXA4	2	69798605	rs7561890	C	T	56631	0.22619	1.60994e-08	0.859474	0.153349	4.88728e-05	0.0427911	0.00789949	AT1	FALSE	TRUE	TRUE
ENST00000244227	ENSG00000124380	SNRNP27-201	SNRNP27	2	69930026	rs10196546	T	C	36070	0.440476	1.54866e-07	-0.517425	0.0844436	0.000123169	0.153698	0.016741	AT1	FALSE	TRUE	FALSE
ENST00000455239	ENSG00000152082	MZT2B-204	MZT2B	2	129501580	rs7594449	A	G	-680733	0.313492	1.17481e-07	0.33033	0.0626752	0.000204145	0.000127299	0.0238919	AT1	FALSE	TRUE	TRUE
ENST00000309451	ENSG00000173272	MZT2A-201	MZT2A	2	130997494	rs7572254	A	G	-494903	0.0555556	1.17235e-40	1.10586	0.0878126	2.01573e-06	1e-08	0.000482198	AT1	TRUE	TRUE	TRUE
TALONT003461052	ENSG00000176771	NCKAP5-TALONT003461052	NCKAP5	2	134005406	rs13014146	T	C	583605	0.047619	5.08052e-32	0.811376	0.0707053	7.35937e-08	1e-08	3.26017e-05	AT1	TRUE	FALSE	TRUE
ENST00000477534	ENSG00000116044	NFE2L2-212	NFE2L2	2	176940237	rs1370539	T	C	-323300	0.0634921	8.1721e-13	1.51001	0.517606	2.58099e-08	1e-08	1.62478e-05	AT1	TRUE	FALSE	TRUE
ENST00000305123	ENSG00000169047	IRS1-201	IRS1	2	227253792	rs13409219	G	A	454033	0.198413	3.4403e-07	0.566875	0.107735	0.000397018	0.0391746	0.0377715	AT1	TRUE	FALSE	FALSE
TALONT003878468	ENSG00000115053	NCL-TALONT003878468	NCL	2	231578910	rs1295872968	C	T	114426	0.0714286	5.86211e-05	1.14323	0.319725	0.000550306	1.48364	0.0478538	AT1	FALSE	TRUE	FALSE
ENST00000398782	ENSG00000125844	RRBP1-205	RRBP1	20	17818891	rs75091040	C	A	136596	0.0674603	1.47301e-11	0.707526	0.106953	9.01418e-09	1e-08	8.98479e-06	AT1	TRUE	TRUE	TRUE
ENST00000304710	ENSG00000170367	CST5-201	CST5	20	23860021	rs1247223896	T	TCACA	-19727	0.349206	1.30696e-09	0.781494	0.0983607	0.000280755	0.416593	0.030528	AT1	TRUE	FALSE	FALSE
ENST00000360668	ENSG00000101460	MAP1LC3A-201	MAP1LC3A	20	34632459	rs6142208	C	T	73741	0.47619	3.49164e-09	-1.30736	0.135852	7.81912e-07	0.966098	0.000228106	AT1	FALSE	TRUE	FALSE
ENST00000397709	ENSG00000101460	MAP1LC3A-203	MAP1LC3A	20	34632266	rs6059956	T	C	73548	0.353175	5.46183e-11	1.37815	0.162186	2.53903e-08	0.749921	1.62478e-05	AT1	FALSE	TRUE	FALSE
ENST00000370283	ENSG00000101199	ARFGAP1-203	ARFGAP1	20	63142550	rs6011640	A	G	-130263	0.825397	6.28933e-08	-0.965104	0.193962	0.000524832	1.18853	0.0461577	AT1	FALSE	FALSE	TRUE
ENST00000397701	ENSG00000182362	YBEY-206	YBEY	21	46232635	rs2839162	A	G	-53707	0.309524	2.08878e-07	-0.62403	0.105292	0.000192137	0.0820547	0.0232134	AT1	FALSE	TRUE	TRUE
ENST00000215754	ENSG00000240972	MIF-201	MIF	22	23941436	rs201805631	T	C	47053	0.281746	4.0944e-05	-0.142146	0.030382	0.000448929	0.046889	0.0413045	AT1	FALSE	TRUE	FALSE
ENST00000290765	ENSG00000133433	GSTT2B-201	GSTT2B	22	23924644	rs5760119	G	C	-36542	0.428571	2.16933e-11	-1.13072	0.177536	2.75068e-07	3.87028e-05	9.40016e-05	AT1	FALSE	FALSE	TRUE
ENST00000318753	ENSG00000178026	LRRC75B-201	LRRC75B	22	24560428	rs1199244825	CTTTTTTTTTTTTTTTTTTTTTTTTTT	C	-32645	0.206349	7.33689e-08	-1.14294	0.219166	0.000259222	1e-08	0.0284451	AT1	TRUE	FALSE	FALSE
TALONT001108968	ENSG00000100316	RPL3-TALONT001108968	RPL3	22	39305126	rs1214026214	CT	C	-14497	0.0515873	3.09831e-14	1.74446	0.179376	2.60713e-07	0.428454	9.17163e-05	AT1	FALSE	FALSE	FALSE
ENST00000307296	ENSG00000170248	PDCD6IP-201	PDCD6IP	3	32847606	rs77601943	A	G	-951024	0.0674603	1.90923e-23	0.872299	0.361243	1.3024e-06	1e-08	0.000346175	AT1	FALSE	TRUE	FALSE
ENST00000338970	ENSG00000188846	RPL14-201	RPL14	3	40418892	rs4973999	G	A	-38400	0.571429	8.47358e-15	0.535591	0.0412939	9.48392e-12	0.188105	1.8906e-08	AT1	FALSE	FALSE	TRUE
ENST00000396203	ENSG00000188846	RPL14-202	RPL14	3	40358102	rs6599094	T	C	-99237	0.571429	7.18158e-08	0.38995	0.055419	6.43558e-05	0.139231	0.00989926	AT1	FALSE	FALSE	TRUE
ENST00000294189	ENSG00000162244	RPL29-201	RPL29	3	52005208	rs57263506	A	G	9313	0.0952381	1.49961e-07	-0.756002	0.0714977	6.35713e-06	0.185316	0.00126728	AT1	FALSE	TRUE	FALSE
ENST00000504813	ENSG00000169714	CNBP-208	CNBP	3	129006723	rs876198	A	G	-177199	0.587302	2.34703e-60	-1.27659	0.259702	4.87106e-06	1e-08	0.00100452	AT1	FALSE	FALSE	TRUE
ENST00000295925	ENSG00000163660	CCNL1-201	CCNL1	3	156361857	rs76506551	A	C	-798237	0.0912698	3.77988e-08	1.17532	0.23876	0.000552119	0.602837	0.0478538	AT1	TRUE	FALSE	FALSE
ENST00000602845	ENSG00000270170	NCBP2AS2-201	NCBP2AS2	3	196667299	rs1684459	C	G	-275375	0.587302	2.49061e-22	0.752974	0.0784688	0.000447583	1e-08	0.0413045	AT1	TRUE	FALSE	FALSE
ENST00000645496	ENSG00000163682	RPL9-214	RPL9	4	39484129	rs7664361	C	T	25180	0.718254	1.00309e-25	-0.722506	0.0323221	3.57959e-12	0.241879	8.56302e-09	AT1	FALSE	FALSE	FALSE
ENST00000394803	ENSG00000109332	UBE2D3-208	UBE2D3	4	103639261	rs1342893069	TA	T	811102	0.246032	1.13575e-14	0.575347	0.0754382	0.000320836	1e-08	0.0333694	AT1	FALSE	FALSE	TRUE
ENST00000394667	ENSG00000109475	RPL34-202	RPL34	4	108843849	rs1452688	T	C	223283	0.555556	5.2335e-62	-0.109415	0.00658922	6.01917e-37	1e-08	7.19946e-33	AT1	TRUE	FALSE	FALSE
ENST00000602520	ENSG00000269893	SNHG8-203	SNHG8	4	118346695	rs788670	C	A	67986	0.166667	7.78467e-12	0.846244	0.0837577	1.1079e-07	0.199816	4.41716e-05	AT1	FALSE	TRUE	TRUE
ENST00000503362	ENSG00000129128	SPCS3-201	SPCS3	4	176328436	rs1304125963	GTTTTTTT	G	8470	0.301587	5.49651e-10	-0.428208	0.0583956	9.8041e-07	0.0464906	0.000272711	AT1	FALSE	TRUE	FALSE
ENST00000296658	ENSG00000164237	CMBL-201	CMBL	5	10308690	rs75019299	G	C	788	0.115079	1.58353e-07	0.675997	0.111851	0.000472898	0.155803	0.0431777	AT1	FALSE	FALSE	FALSE
ENST00000306320	ENSG00000154153	RETREG1-201	RETREG1	5	17188988	rs1302608565	A	T	571930	0.138889	5.84966e-21	1.06726	0.118695	1.89542e-08	1e-08	1.33359e-05	AT1	TRUE	TRUE	TRUE
ENST00000437043	ENSG00000164308	ERAP2-202	ERAP2	5	96907883	rs1181618686	CAAA	C	31944	0.710317	6.67873e-07	-1.90354	0.303307	0.000143953	3.87166	0.0179354	AT1	FALSE	TRUE	TRUE
ENST00000513345	ENSG00000169567	HINT1-209	HINT1	5	131153377	rs3857444	C	T	-11956	0.253968	5.25512e-11	-0.751095	0.102727	1.05367e-08	0.0622829	9.69446e-06	AT1	FALSE	FALSE	TRUE
ENST00000353334	ENSG00000019582	CD74-202	CD74	5	149598050	rs7709875	C	T	-814879	0.742063	1.28745e-75	-0.412105	0.0226195	1.53203e-05	1e-08	0.00290863	AT1	TRUE	FALSE	TRUE
ENST00000326080	ENSG00000170271	FAXDC2-201	FAXDC2	5	154508903	rs379060	T	C	-341700	0.507937	5.80399e-17	21.3626	NA	3.09908e-07	1.92141e-08	0.000102966	AT1	TRUE	TRUE	TRUE
ENST00000313386	ENSG00000145916	RMND5B-201	RMND5B	5	177385180	rs79117479	G	A	-745834	0.0952381	7.64592e-08	0.806428	0.164764	0.000373532	0.215504	0.0369081	AT1	TRUE	FALSE	TRUE
ENST00000419065	ENSG00000180822	PSMG4-205	PSMG4	6	3264292	rs200271803	C	T	5340	0.587302	2.60015e-08	1.048	0.149619	4.63269e-05	0.452166	0.00759055	AT1	FALSE	TRUE	TRUE
TALONT000647267	ENSG00000112137	PHACTR1-TALONT000647267	PHACTR1	6	13562045	rs16874223	G	T	604686	0.0555556	7.39618e-09	1.91846	0.348011	2.59222e-05	0.271003	0.00462765	AT1	TRUE	TRUE	FALSE
ENST00000486622	ENSG00000137393	RNF144B-202	RNF144B	6	18348734	rs6923849	A	T	-38780	0.190476	1.48248e-10	2.20816	0.33628	1.50344e-06	1.66046	0.000390923	AT1	FALSE	TRUE	TRUE
TALONT001165898	ENSG00000206503	HLA-A-TALONT001165898	HLA-A	6	29964453	rs9260729	C	T	30348	0.047619	5.42395e-09	1.75744	0.241646	0.000133503	1.63875	0.017202	AT1	FALSE	TRUE	TRUE
TALONT001368256	ENSG00000196260	SFTA2-TALONT001368256	SFTA2	6	30931386	rs2532925	G	A	-723	0.757937	1.43594e-15	-0.636606	0.0570629	3.23696e-10	0.19993	4.36966e-07	AT1	FALSE	TRUE	TRUE
TALONT001424465	ENSG00000234745	HLA-B-TALONT001424465	HLA-B	6	31353861	rs12198288	G	A	-3318	0.0753968	7.7387e-11	2.04892	0.31702	0.000254817	0.952015	0.0282207	AT1	FALSE	TRUE	TRUE
ENST00000374943	ENSG00000179344	HLA-DQB1-201	HLA-DQB1	6	32660883	rs28688207	T	C	-5801	0.119048	6.0354e-09	1.84785	0.280985	9.54668e-05	2.36543	0.0135937	AT1	FALSE	TRUE	TRUE
TALONT001912845	ENSG00000204220	PFDN6-TALONT001912845	PFDN6	6	32521902	rs117108573	C	T	-767400	0.0634921	1.20942e-10	2.46351	0.469653	0.000137989	0.000239809	0.0173734	AT1	TRUE	FALSE	FALSE
ENST00000654795	ENSG00000203875	SNHG5-225	SNHG5	6	85615914	rs2842600	C	T	-62834	0.662698	1.33128e-09	-0.760255	0.0953466	2.62258e-06	0.508752	0.000591857	AT1	FALSE	TRUE	TRUE
ENST00000357429	ENSG00000146540	C7orf50-201	C7orf50	7	1138191	rs1423535132	GCGCCCACCTGCGCCCACGT	G	-66	0.440476	1.25946e-08	-1.35669	0.204846	7.84854e-05	0.521891	0.0113103	AT1	FALSE	FALSE	TRUE
ENST00000316731	ENSG00000146574	CCZ1B-201	CCZ1B	7	6797260	rs57028861	T	C	-29510	0.56746	1.0806e-08	-0.855728	0.114243	5.28459e-06	0.253878	0.00107133	AT1	FALSE	TRUE	TRUE
ENST00000463284	ENSG00000196683	TOMM7-204	TOMM7	7	22803511	rs13247324	T	C	-19338	0.154762	4.45847e-10	1.01252	0.141143	3.11744e-05	0.280647	0.00532676	AT1	FALSE	TRUE	FALSE
ENST00000297873	ENSG00000165171	METTL27-201	METTL27	7	73828578	rs1368020310	C	CT	-13938	0.547619	1.16533e-07	-0.895381	0.139331	0.000165701	0.345921	0.0204323	AT1	FALSE	FALSE	TRUE
TALONT002064530	ENSG00000272391	POM121C-TALONT002064530	POM121C	7	76440811	rs11459370	G	GT	998092	0.293651	6.37676e-10	1.40211	0.214217	4.7267e-06	0.497025	0.000991851	AT1	FALSE	FALSE	TRUE
ENST00000606572	ENSG00000272240	AC004908.1-201	AC004908.1	8	270387	rs3008298	A	G	35500	0.619048	1.20273e-08	-1.10063	0.194527	6.62109e-05	0.136894	0.00989926	AT1	TRUE	FALSE	FALSE
ENST00000636435	ENSG00000104763	ASAH1-226	ASAH1	8	18059837	rs10448130	C	T	-24305	0.361111	9.12835e-12	-0.371994	0.036229	3.83693e-08	0.0812677	2.08322e-05	AT1	FALSE	TRUE	FALSE
ENST00000256404	ENSG00000134020	PEBP4-201	PEBP4	8	22922162	rs6557601	C	T	-5752	0.178571	4.79525e-08	-0.52436	0.0725302	0.000205743	0.184812	0.0238919	AT1	FALSE	TRUE	TRUE
TALONT001390159	ENSG00000168522	FNTA-TALONT001390159	FNTA	8	42200521	rs397892212	CA	C	-855208	0.650794	6.63786e-10	0.457716	0.0745973	1.81266e-05	1e-08	0.00333554	AT1	FALSE	FALSE	FALSE
TALONT001926465	ENSG00000147586	MRPS28-TALONT001926465	MRPS28	8	79873432	rs16907251	C	T	-156480	0.0515873	1.91711e-10	2.0048	0.380723	9.07311e-07	2.11213e-05	0.000258387	AT1	TRUE	FALSE	TRUE
ENST00000619594	ENSG00000176731	RBIS-213	RBIS	8	85209076	rs3808538	G	T	-11298	0.428571	1.05682e-09	0.206566	0.02858	1.60597e-06	0.0246721	0.000408699	AT1	FALSE	FALSE	TRUE
ENST00000612809	ENSG00000176731	RBIS-208	RBIS	8	85243699	rs13259464	T	A	23324	0.400794	4.66252e-11	0.865807	0.0849751	1.13847e-08	0.505888	9.72654e-06	AT1	FALSE	FALSE	TRUE
ENST00000612977	ENSG00000176731	RBIS-209	RBIS	8	85218394	rs6990449	A	G	-1990	0.43254	8.48202e-10	-1.12891	0.0994736	0.000198759	0.834975	0.0235379	AT1	FALSE	FALSE	TRUE
ENST00000522911	ENSG00000169439	SDC2-207	SDC2	8	97112822	rs16895235	G	C	618814	0.261905	2.8074e-25	1.4593	0.156341	2.73721e-08	1e-08	1.63697e-05	AT1	TRUE	TRUE	FALSE
ENST00000619747	ENSG00000104341	LAPTM4B-204	LAPTM4B	8	97827914	rs2449536	C	A	52857	0.623016	4.48463e-13	-0.664166	0.0701597	5.04489e-07	0.425237	0.000158793	AT1	TRUE	TRUE	FALSE
ENST00000382393	ENSG00000172785	CBWD1-206	CBWD1	9	147180	rs1165573888	G	GA	-31865	0.345238	3.02499e-09	-0.941687	0.163987	2.3825e-05	6.59777e-05	0.0043177	AT1	FALSE	TRUE	TRUE
ENST00000379707	ENSG00000107262	BAG1-203	BAG1	9	33442274	rs2231235	G	A	177554	0.0555556	1.37801e-15	2.32032	0.350426	2.88377e-05	2.56299e-08	0.00499891	AT1	FALSE	FALSE	FALSE
ENST00000491488	ENSG00000137106	GRHPR-207	GRHPR	9	37656694	rs11313113	CT	C	233969	0.718254	6.9952e-16	2.41506	0.480318	2.86359e-05	1e-08	0.00499891	AT1	FALSE	TRUE	FALSE
ENST00000373264	ENSG00000136807	CDK9-201	CDK9	9	128042130	rs10760525	T	C	256096	0.900794	3.50677e-10	1.08467	0.178241	3.82555e-06	1e-08	0.000817088	AT1	FALSE	FALSE	TRUE
TALONT002579209	ENSG00000171159	C9orf16-TALONT002579209	C9orf16	9	128130036	rs74201078	A	AC	-19417	0.0515873	1.66604e-07	1.8041	0.356005	0.000293504	0.726642	0.0316267	AT1	FALSE	FALSE	FALSE
ENST00000290079	ENSG00000244187	TMEM141-201	TMEM141	9	136788476	rs2784048	C	T	-2868	0.119048	7.79815e-10	-0.901156	0.0696053	5.34743e-10	0.210423	6.39599e-07	AT1	FALSE	FALSE	TRUE
ENST00000369982	ENSG00000177854	TMEM187-201	TMEM187	X	153952914	rs3027878	C	A	-19840	0.730159	1.93454e-07	-0.562891	0.0904505	0.000311287	0.123027	0.0329493	AT1	FALSE	FALSE	FALSE
ENST00000444870	ENSG00000235169	SMIM1-201	SMIM1	1	3774675	rs143872648	ACCCCGG	A	1888	0.424603	9.26966e-12	0.879814	0.0955064	8.45439e-09	0.598903	4.61035e-06	AT2	FALSE	FALSE	FALSE
ENST00000661075	ENSG00000285646	AL021155.5-205	AL021155.5	1	11908337	rs79511994	T	C	397	0.142857	4.27267e-10	1.66695	0.214802	5.96253e-05	1.37499	0.00915233	AT2	FALSE	TRUE	FALSE
TALONT001782036	ENSG00000184454	NCMAP-TALONT001782036	NCMAP	1	24554962	rs6424101	G	T	-1125	0.484127	3.62011e-09	-0.556693	0.071523	2.18553e-08	0.339619	1.00642e-05	AT2	FALSE	FALSE	FALSE
ENST00000373894	ENSG00000130768	SMPDL3B-202	SMPDL3B	1	27927366	rs1177126190	C	CA	-7634	0.238095	7.3448e-07	0.596782	0.102204	0.000238483	0.310708	0.0284016	AT2	FALSE	FALSE	TRUE
ENST00000497986	ENSG00000130770	ATP5IF1-204	ATP5IF1	1	28252690	rs1315398	C	T	16581	0.103175	6.12791e-09	-0.714708	0.105417	7.16977e-06	0.0406237	0.00151605	AT2	FALSE	TRUE	FALSE
TALONT003278254	ENSG00000162434	JAK1-TALONT003278254	JAK1	1	64935347	rs11208547	T	C	-31101	0.202381	4.80258e-08	0.385641	0.0633429	0.000207707	0.0830935	0.0251703	AT2	FALSE	TRUE	TRUE
ENST00000370473	ENSG00000117228	GBP1-201	GBP1	1	88489635	rs11801905	G	A	-575573	0.0515873	1.24736e-09	1.30216	0.235143	6.05e-05	0.61523	0.0092013	AT2	FALSE	FALSE	FALSE
ENST00000370321	ENSG00000122406	RPL5-202	RPL5	1	93402110	rs1207877153	TC	T	570070	0.694444	0.0465415	0.401539	0.180291	0.000200748	1.75557	0.0249922	AT2	FALSE	FALSE	FALSE
ENST00000309851	ENSG00000134184	GSTM1-201	GSTM1	1	109687453	chr1:109687453	G	<CN0>	-364	0.738095	1.31615e-07	-1.44233	0.238457	0.00024637	1.64457	0.0289834	AT2	FALSE	FALSE	TRUE
ENST00000368445	ENSG00000160691	SHC1-202	SHC1	1	154539024	rs142038703	T	TC	-431717	0.047619	4.05903e-07	2.29397	0.629784	0.000438376	5.08322	0.0443126	AT2	FALSE	FALSE	TRUE
ENST00000368392	ENSG00000185499	MUC1-207	MUC1	1	155199409	rs11355526	CA	C	6516	0.849206	6.10216e-12	-3.82788	0.241998	1.55831e-09	6.51146	1.00911e-06	AT2	FALSE	FALSE	TRUE
ENST00000368279	ENSG00000160783	PMF1-203	PMF1	1	156236330	rs1052067	G	A	23337	0.206349	2.62786e-14	1.97193	0.177229	4.62461e-10	1.90057	3.42256e-07	AT2	FALSE	FALSE	TRUE
ENST00000294818	ENSG00000162763	LRRC52-201	LRRC52	1	165502302	rs145150066	T	C	-41705	0.0515873	1.33996e-10	2.3265	0.351618	8.00104e-06	1.33977	0.00165799	AT2	TRUE	FALSE	FALSE
TALONT003915347	ENSG00000117592	PRDX6-TALONT003915347	PRDX6	1	173540226	rs1925340	G	A	62896	0.297619	4.52173e-09	0.914578	0.124883	1.80083e-05	0.884258	0.00339247	AT2	FALSE	FALSE	TRUE
TALONT003948561	ENSG00000133048	CHI3L1-TALONT003948561	CHI3L1	1	203388481	rs10920625	C	A	201777	0.337302	1.78447e-15	1.38429	0.190731	1.97615e-07	1e-08	6.09868e-05	AT2	TRUE	FALSE	TRUE
ENST00000461135	ENSG00000182795	C1orf116-202	C1orf116	1	207984996	rs643930	G	A	952240	0.813492	2.65938e-07	-0.943199	0.210303	0.000285833	1.25362	0.0321906	AT2	TRUE	FALSE	FALSE
TALONT003958269	ENSG00000196352	CD55-TALONT003958269	CD55	1	207247514	rs6540888	A	C	-74129	0.492063	1.09404e-06	-1.11028	0.170957	0.000480524	0.945573	0.0474166	AT2	FALSE	TRUE	TRUE
ENST00000482401	ENSG00000203697	CAPN8-209	CAPN8	1	223545289	rs61823553	G	A	-85	0.599206	5.51247e-07	0.642616	0.0977589	0.000303947	0.429774	0.0336814	AT2	FALSE	TRUE	TRUE
TALONT000924967	ENSG00000136758	YME1L1-TALONT000924967	YME1L1	10	26669367	rs2489559	T	A	-465585	0.845238	1.98666e-08	-1.74268	0.391537	0.000259773	4.21665	0.0300729	AT2	TRUE	TRUE	FALSE
ENST00000398636	ENSG00000122852	SFTPA1-201	SFTPA1	10	79559702	rs17883613	C	T	-51237	0.448413	1.1112e-09	0.45324	0.0581107	1.41105e-05	0.241578	0.00278475	AT2	TRUE	FALSE	TRUE
TALONT002110299	ENSG00000122852	SFTPA1-TALONT002110299	SFTPA1	10	79612475	rs4253514	CG	C	1536	0.464286	2.91767e-11	-0.528114	0.0555994	3.656e-07	0.261512	0.000106704	AT2	TRUE	FALSE	TRUE
TALONT002110436	ENSG00000122852	SFTPA1-TALONT002110436	SFTPA1	10	79596469	rs147884928	C	G	-14470	0.210317	1.20453e-15	0.820192	0.0730082	2.75631e-10	0.303521	2.28467e-07	AT2	TRUE	FALSE	TRUE
TALONT002111698	ENSG00000122852	SFTPA1-TALONT002111698	SFTPA1	10	79634012	rs1650158	A	G	23073	0.678571	2.7996e-06	-1.54121	0.214981	0.000274626	2.74654	0.0312684	AT2	TRUE	FALSE	TRUE
TALONT002117259	ENSG00000122852	SFTPA1-TALONT002117259	SFTPA1	10	79558865	rs17884396	C	T	-52074	0.202381	7.93369e-07	1.14431	0.205793	0.000312955	1.53121	0.0341321	AT2	TRUE	FALSE	TRUE
ENST00000416348	ENSG00000148671	ADIRF-202	ADIRF	10	86972719	rs4934282	C	A	4287	0.789683	6.09295e-10	-0.413748	0.0558304	1.61466e-06	0.141581	0.000413076	AT2	FALSE	TRUE	FALSE
ENST00000370635	ENSG00000171160	MORN4-202	MORN4	10	97614241	rs148934235	A	ATAAC	-19250	0.230159	2.51636e-14	1.02629	0.0845644	4.19658e-10	0.607045	3.22082e-07	AT2	FALSE	FALSE	TRUE
ENST00000448244	ENSG00000055950	MRPL43-209	MRPL43	10	100955130	rs4919509	C	T	-32303	0.511905	1.73015e-07	1.07288	0.187112	0.000317657	0.296573	0.0344635	AT2	FALSE	TRUE	TRUE
ENST00000370234	ENSG00000055950	MRPL43-205	MRPL43	10	101001701	rs750866	A	G	14218	0.519841	1.1826e-10	1.05765	0.115794	5.82596e-08	0.536259	2.15583e-05	AT2	FALSE	TRUE	TRUE
ENST00000370236	ENSG00000055950	MRPL43-206	MRPL43	10	100983006	rs12571302	C	A	-4477	0.515873	1.45885e-09	-0.964892	0.126089	4.33786e-06	0.337152	0.000998775	AT2	FALSE	TRUE	TRUE
ENST00000299179	ENSG00000055950	MRPL43-201	MRPL43	10	101001701	rs750866	A	G	14207	0.519841	4.16654e-13	0.977565	0.0763165	4.1484e-13	0.548493	7.16365e-10	AT2	FALSE	TRUE	TRUE
ENST00000318364	ENSG00000055950	MRPL43-203	MRPL43	10	100983006	rs12571302	C	A	-4509	0.515873	1.81361e-11	-0.320226	0.0397844	3.17276e-08	0.0729191	1.2709e-05	AT2	FALSE	TRUE	TRUE
ENST00000342071	ENSG00000055950	MRPL43-204	MRPL43	10	100945301	rs397781122	A	AT	-42214	0.519841	1.78254e-10	0.814385	0.0776648	1.19167e-07	0.367506	4.04819e-05	AT2	FALSE	TRUE	TRUE
ENST00000337003	ENSG00000173915	ATP5MD-202	ATP5MD	10	103313313	rs61869825	C	T	-83153	0.333333	1.92424e-15	1.13813	0.0860073	1.97568e-12	0.771189	2.72935e-09	AT2	FALSE	TRUE	TRUE
ENST00000338595	ENSG00000065621	GSTO2-201	GSTO2	10	104265500	rs1147611	G	T	-3684	0.277778	4.27125e-07	0.40661	0.0691864	0.000410054	0.0793778	0.0422747	AT2	FALSE	FALSE	TRUE
TALONT003132498	ENSG00000089876	DHX32-TALONT003132498	DHX32	10	126280946	rs4418722	C	T	384510	0.452381	2.25683e-05	0.841494	0.167959	0.000167963	1.57062	0.0216183	AT2	FALSE	FALSE	FALSE
ENST00000321153	ENSG00000177600	RPLP2-201	RPLP2	11	808423	rs1268121558	G	A	-1544	0.603175	1.67052e-12	1.01481	0.0747476	2.64618e-21	0.58428	2.74173e-17	AT2	FALSE	FALSE	TRUE
ENST00000397298	ENSG00000214026	MRPL23-205	MRPL23	11	1958137	rs170086	G	A	10805	0.170635	3.70262e-07	-0.885545	0.114902	9.65458e-09	0.483027	5.12984e-06	AT2	FALSE	TRUE	TRUE
ENST00000395700	ENSG00000149084	HSD17B12-202	HSD17B12	11	43766780	rs11037611	T	C	85999	0.797619	2.78699e-08	-1.33842	0.236737	0.000204893	0.537312	0.0249922	AT2	TRUE	TRUE	TRUE
ENST00000668755	ENSG00000254427	LINC02696-207	LINC02696	11	45356382	rs1055689316	A	AT	912	0.230159	1.20546e-09	1.48071	0.23191	5.51756e-05	0.903228	0.00859667	AT2	FALSE	FALSE	FALSE
ENST00000669834	ENSG00000254427	LINC02696-208	LINC02696	11	45351929	rs12418562	G	C	-3544	0.242063	1.2822e-08	0.881359	0.129553	0.000151398	0.497667	0.0199466	AT2	FALSE	FALSE	FALSE
ENST00000257245	ENSG00000134809	TIMM10-201	TIMM10	11	57521855	rs2649665	A	C	-8899	0.869048	2.38204e-07	-0.547303	0.111257	1.65918e-07	0.363499	5.28949e-05	AT2	FALSE	TRUE	TRUE
ENST00000430466	ENSG00000174547	MRPL11-203	MRPL11	11	66507687	rs1231791973	GT	G	68839	0.702381	9.00592e-09	-0.511683	0.0757411	2.71998e-05	0.184126	0.00481743	AT2	FALSE	FALSE	TRUE
ENST00000307980	ENSG00000172613	RAD9A-201	RAD9A	11	66713320	rs1422801031	T	G	-678666	0.047619	5.35613e-10	1.57812	0.388866	7.37926e-05	1.83837	0.0109224	AT2	TRUE	FALSE	TRUE
TALONT002839731	ENSG00000197345	MRPL21-TALONT002839731	MRPL21	11	68903812	rs111612765	G	GCCGCCGCCATCTTC	-15	0.222222	7.28156e-11	-0.661501	0.0825082	3.20359e-08	0.0829661	1.2709e-05	AT2	FALSE	TRUE	TRUE
ENST00000362034	ENSG00000197345	MRPL21-201	MRPL21	11	68881223	rs34609119	T	TG	-22609	0.222222	1.91639e-13	-0.634818	0.0526749	2.58389e-11	0.1205	2.54971e-08	AT2	FALSE	TRUE	TRUE
ENST00000529369	ENSG00000254682	AP002387.2-201	AP002387.2	11	71494774	rs4944996	C	T	46100	0.369048	5.6201e-13	0.633061	0.0600978	2.11851e-09	0.199012	1.29118e-06	AT2	FALSE	FALSE	TRUE
TALONT003479042	ENSG00000110344	UBE4A-TALONT003479042	UBE4A	11	117400783	rs7928581	C	T	-997662	0.833333	0.0276589	-1.42785	0.538556	0.000428556	10.6959	0.0435324	AT2	FALSE	FALSE	FALSE
TALONT000636472	ENSG00000111671	SPSB2-TALONT000636472	SPSB2	12	6873241	rs11064439	C	T	-95	0.218254	1.62767e-06	1.49962	0.246917	0.00042384	2.61233	0.0432654	AT2	FALSE	TRUE	TRUE
ENST00000261192	ENSG00000060982	BCAT1-201	BCAT1	12	24299933	rs482071	C	T	-649168	0.123016	3.8808e-09	1.62219	0.278872	0.00025554	0.334183	0.0297491	AT2	TRUE	FALSE	TRUE
ENST00000550654	ENSG00000178449	COX14-204	COX14	12	50077847	rs2272391	A	G	-34357	0.797619	4.67663e-09	-2.60458	0.289004	2.00129e-07	4.69328	6.09868e-05	AT2	FALSE	FALSE	TRUE
ENST00000273308	ENSG00000257727	CNPY2-201	CNPY2	12	56316135	rs3809128	C	T	147	0.22619	1.9885e-08	-0.272594	0.0362646	1.69314e-05	0.0356482	0.00327902	AT2	FALSE	TRUE	TRUE
ENST00000537496	ENSG00000139428	MMAB-205	MMAB	12	109526870	rs1033167502	C	CA	-46633	0.150794	9.51891e-09	1.20363	0.200554	1.72629e-05	1.24522	0.00331226	AT2	FALSE	TRUE	TRUE
ENST00000545712	ENSG00000139428	MMAB-210	MMAB	12	109578264	rs1235632492	C	CT	4760	0.178571	1.2357e-08	-0.636875	0.0755576	8.18252e-07	0.167443	0.000220207	AT2	FALSE	TRUE	TRUE
ENST00000551258	ENSG00000089157	RPLP0-221	RPLP0	12	120208885	rs7960120	C	T	7788	0.448413	6.51354e-08	1.22786	0.19952	0.000263235	0.450971	0.0301609	AT2	FALSE	FALSE	TRUE
ENST00000313104	ENSG00000089157	RPLP0-202	RPLP0	12	120208268	rs11836049	C	T	7161	0.535714	1.2892e-10	-1.21625	0.109397	1.40058e-11	0.81676	1.61239e-08	AT2	FALSE	FALSE	TRUE
ENST00000308366	ENSG00000170890	PLA2G1B-201	PLA2G1B	12	120325637	rs2070873	C	A	-2142	0.507937	9.73291e-09	0.348011	0.0517607	3.69918e-05	0.170006	0.0061324	AT2	TRUE	FALSE	FALSE
ENST00000315580	ENSG00000182196	ARL6IP4-201	ARL6IP4	12	122981564	rs55742290	C	T	1504	0.619048	2.82438e-08	0.438775	0.0604109	3.83121e-05	0.0680302	0.00630086	AT2	FALSE	FALSE	FALSE
TALONT003588400	ENSG00000182196	ARL6IP4-TALONT003588400	ARL6IP4	12	123051909	rs1232718490	C	CT	71227	0.630952	4.83418e-08	0.685402	0.11698	9.21193e-05	0.0820159	0.0130747	AT2	FALSE	FALSE	FALSE
ENST00000494703	ENSG00000133104	SPART-210	SPART	13	36316585	rs1426182102	T	C	-30192	0.551587	1.9494e-08	-0.767342	0.114757	2.80249e-05	0.182123	0.0049215	AT2	FALSE	FALSE	TRUE
ENST00000554988	ENSG00000259001	AL355075.4-201	AL355075.4	14	20343418	rs2297619	A	C	-267	0.123016	1.6462e-10	0.953042	0.130897	7.99962e-06	0.429903	0.00165799	AT2	FALSE	FALSE	FALSE
TALONT000415353	ENSG00000179933	C14orf119-TALONT000415353	C14orf119	14	23982489	rs151166383	A	G	887713	0.047619	2.38904e-11	1.31312	0.296294	9.01978e-05	0.931994	0.0128903	AT2	FALSE	TRUE	FALSE
ENST00000397071	ENSG00000187630	DHRS4L2-202	DHRS4L2	14	24036864	rs2277477	A	C	48046	0.305556	5.12803e-08	0.779888	0.130412	0.000215922	0.190198	0.0260137	AT2	FALSE	TRUE	TRUE
ENST00000355299	ENSG00000100938	GMPR2-202	GMPR2	14	24533101	rs79123047	A	T	300679	0.0714286	6.27102e-15	1.62749	0.347419	6.26449e-07	2.30487	0.000173085	AT2	FALSE	FALSE	FALSE
TALONT000640264	ENSG00000184304	PRKD1-TALONT000640264	PRKD1	14	30067861	rs73247758	T	C	436840	0.0753968	1.00337e-07	2.12028	0.468929	0.000367232	3.61122	0.0386286	AT2	TRUE	FALSE	FALSE
ENST00000311148	ENSG00000184227	ACOT1-201	ACOT1	14	73516718	rs4903118	G	A	-20425	0.0714286	7.98136e-09	2.40616	0.475142	0.000362024	6.07676	0.0382751	AT2	TRUE	FALSE	FALSE
ENST00000553514	ENSG00000183648	NDUFB1-202	NDUFB1	14	92131848	rs59389644	T	A	10124	0.373016	1.02661e-09	-0.929235	0.11148	2.18321e-05	0.355632	0.00393398	AT2	FALSE	FALSE	TRUE
ENST00000392568	ENSG00000183828	NUDT14-202	NUDT14	14	105129717	rs2816662	G	A	-51595	0.444444	8.62609e-07	-0.692162	0.101762	4.46992e-06	0.602769	0.00101787	AT2	FALSE	TRUE	TRUE
TALONT000971853	ENSG00000137857	DUOX1-TALONT000971853	DUOX1	15	45145735	rs8043418	T	C	-16642	0.488095	1.41447e-08	1.16209	0.140969	5.85569e-06	0.660527	0.001267	AT2	TRUE	TRUE	TRUE
TALONT001050043	ENSG00000138593	SECISBP2L-TALONT001050043	SECISBP2L	15	49186829	rs7169304	G	A	140383	0.123016	1.61381e-09	1.03379	0.14512	2.16306e-05	0.231817	0.00393187	AT2	TRUE	TRUE	FALSE
ENST00000267842	ENSG00000140284	SLC27A2-201	SLC27A2	15	50281401	rs1169158864	C	G	99205	0.0833333	4.59248e-09	2.04932	0.319162	0.000114785	2.15714	0.0154455	AT2	TRUE	FALSE	FALSE
ENST00000330964	ENSG00000185088	RPS27L-201	RPS27L	15	63147404	rs1213586826	A	AT	-10073	0.484127	8.76677e-11	1.83087	0.104069	3.88157e-17	1.47065	1.60869e-13	AT2	FALSE	TRUE	TRUE
ENST00000656451	ENSG00000260136	AC008915.2-204	AC008915.2	16	23433819	rs1252606901	G	GA	-18963	0.349206	8.32118e-08	-0.921914	0.167477	0.000263444	0.0740376	0.0301609	AT2	FALSE	FALSE	TRUE
TALONT002198950	ENSG00000051108	HERPUD1-TALONT002198950	HERPUD1	16	57513752	rs72791607	G	A	582488	0.162698	7.82993e-05	-7.58461	NA	5.08894e-05	9.96805	0.00801691	AT2	FALSE	FALSE	FALSE
ENST00000288025	ENSG00000157315	TMED6-201	TMED6	16	69153415	rs5011579	C	G	-198371	0.623016	2.47321e-08	1.19078	0.13988	3.14374e-05	0.796353	0.00538389	AT2	TRUE	FALSE	FALSE
ENST00000570083	ENSG00000257017	HP-216	HP	16	72129795	rs10492815	A	G	75203	0.238095	1.00368e-08	1.99341	0.270863	4.10409e-06	4.21941	0.000955568	AT2	TRUE	FALSE	TRUE
TALONT002987711	ENSG00000167526	RPL13-TALONT002987711	RPL13	16	88729425	rs71395321	T	C	-831252	0.0674603	1.3257e-08	1.8577	0.361525	0.00019553	0.0813891	0.0246943	AT2	TRUE	TRUE	FALSE
ENST00000548577	ENSG00000219200	RNASEK-202	RNASEK	17	6999140	rs2307215	T	C	-13277	0.123016	3.19062e-11	-0.972507	0.0500085	1.83058e-19	0.198204	9.48337e-16	AT2	FALSE	TRUE	FALSE
TALONT000857095	ENSG00000170291	ELP5-TALONT000857095	ELP5	17	7253128	rs2074219	A	G	2315	0.686508	3.08532e-09	-2.31612	0.216798	8.20477e-09	2.46359	4.59515e-06	AT2	FALSE	TRUE	TRUE
ENST00000573657	ENSG00000170291	ELP5-210	ELP5	17	7253128	rs2074219	A	G	752	0.686508	1.00106e-11	-1.61055	0.149756	1.31126e-08	1.17197	6.31909e-06	AT2	FALSE	TRUE	TRUE
ENST00000576686	ENSG00000141504	SAT2-213	SAT2	17	7542433	rs28672997	A	C	-85443	0.210317	4.01663e-08	0.749751	0.116867	0.000196628	0.422036	0.0246943	AT2	FALSE	FALSE	TRUE
ENST00000472495	ENSG00000214941	ZSWIM7-205	ZSWIM7	17	16078580	rs11299070	CT	C	78896	0.198413	1.5685e-07	-0.433235	0.0692415	0.000181385	0.0538971	0.0230595	AT2	FALSE	TRUE	TRUE
ENST00000573866	ENSG00000262202	AC007952.4-201	AC007952.4	17	19188139	rs1133786	C	T	75503	0.833333	6.85513e-08	-0.857633	0.155595	5.92147e-05	0.718367	0.00915233	AT2	FALSE	TRUE	FALSE
ENST00000573090	ENSG00000224877	NDUFAF8-202	NDUFAF8	17	81239762	rs2255166	T	C	451	0.694444	1.11696e-07	-1.3448	0.174511	0.00010498	0.895828	0.0146798	AT2	FALSE	TRUE	TRUE
TALONT001279671	ENSG00000166347	CYB5A-TALONT001279671	CYB5A	18	74267889	rs1790848	T	C	-24074	0.150794	2.39903e-14	1.82529	0.190055	1.93334e-08	1.2985	9.10521e-06	AT2	FALSE	TRUE	FALSE
TALONT001166290	ENSG00000099785	MARCH2-TALONT001166290	2025-03-02	19	7592214	rs17159765	G	A	-819213	0.103175	1.81113e-06	1.40553	0.367705	0.000341342	2.84684	0.0362736	AT2	FALSE	TRUE	TRUE
ENST00000545006	ENSG00000081665	ZNF506-204	ZNF506	19	19814132	rs2335362	C	G	-7590	0.68254	1.11038e-07	-0.933588	0.160042	0.000111255	0.405382	0.0151674	AT2	FALSE	TRUE	TRUE
ENST00000418063	ENSG00000213988	ZNF90-201	ZNF90	19	20113351	rs1725933	C	T	35351	0.52381	1.69915e-07	0.706121	0.125371	0.000333727	0.3003	0.0358318	AT2	TRUE	FALSE	FALSE
TALONT002852940	ENSG00000086544	ITPKC-TALONT002852940	ITPKC	19	39860847	rs4802061	A	T	-854259	0.115079	3.20279e-07	1.89672	0.354146	3.21598e-05	3.08709	0.00546246	AT2	FALSE	TRUE	FALSE
ENST00000221403	ENSG00000104808	DHDH-201	DHDH	19	48959512	rs1414554977	TA	T	25813	0.666667	2.78846e-09	-1.1937	0.179384	1.2937e-05	0.461617	0.00257771	AT2	FALSE	FALSE	TRUE
ENST00000423777	ENSG00000169136	ATF5-201	ATF5	19	49700262	rs1217684851	C	CA	-228943	0.0873016	3.74427e-08	1.08536	0.192811	0.000305572	0.127429	0.0336815	AT2	FALSE	FALSE	TRUE
TALONT003518313	ENSG00000170889	RPS9-TALONT003518313	RPS9	19	54203780	rs368155035	A	C	2971	0.396825	1.58646e-11	1.48201	0.180349	4.63695e-07	1.05221	0.000131627	AT2	FALSE	TRUE	TRUE
ENST00000391752	ENSG00000170889	RPS9-203	RPS9	19	54197981	rs34629529	G	A	-2891	0.404762	1.51208e-14	1.66419	0.0876511	1.53254e-19	1.48087	9.48337e-16	AT2	FALSE	TRUE	TRUE
ENST00000445961	ENSG00000170889	RPS9-208	RPS9	19	54197981	rs34629529	G	A	-2891	0.404762	8.94441e-12	1.11844	0.135365	2.52972e-08	0.517755	1.09211e-05	AT2	FALSE	TRUE	TRUE
ENST00000597296	ENSG00000186230	ZNF749-203	ZNF749	19	57352233	rs862700	G	T	-83114	0.246032	2.34679e-07	-0.856459	0.118801	0.000320281	0.21716	0.0345672	AT2	FALSE	FALSE	TRUE
TALONT000230219	ENSG00000035115	SH3YL1-TALONT000230219	SH3YL1	2	242793	rs62114506	G	C	-21239	0.206349	6.20415e-11	-0.453848	0.054056	1.16555e-07	0.0984187	4.02545e-05	AT2	FALSE	TRUE	TRUE
ENST00000426997	ENSG00000237651	C2orf74-202	C2orf74	2	61214940	rs2123112	T	G	69872	0.686508	1.15565e-13	-0.935773	0.0823616	1.36231e-09	0.343631	9.10648e-07	AT2	FALSE	TRUE	TRUE
TALONT002064063	ENSG00000237651	C2orf74-TALONT002064063	C2orf74	2	61105962	rs117345569	G	C	-39106	0.261905	5.08017e-08	1.22417	0.221692	0.000386324	0.564819	0.0400273	AT2	FALSE	TRUE	TRUE
ENST00000244227	ENSG00000124380	SNRNP27-201	SNRNP27	2	69904531	rs371591908	GCGTCAAC	G	10575	0.376984	7.86344e-09	-0.618243	0.0872338	2.92066e-05	0.191441	0.00508592	AT2	FALSE	TRUE	FALSE
ENST00000306434	ENSG00000168906	MAT2A-201	MAT2A	2	84843096	rs79524448	G	C	-696072	0.0753968	7.56337e-06	0.857892	0.231821	0.000203395	0.957323	0.0249922	AT2	FALSE	FALSE	FALSE
ENST00000359678	ENSG00000198130	HIBCH-201	HIBCH	2	190282941	rs2664251	C	T	-36885	0.166667	2.0181e-08	0.361454	0.0599326	0.000117857	0.0278195	0.0157565	AT2	FALSE	TRUE	FALSE
ENST00000360668	ENSG00000101460	MAP1LC3A-201	MAP1LC3A	20	34581691	rs11467128	AAGAG	A	22973	0.47619	1.13921e-12	-1.09979	0.0934992	7.2102e-10	0.627489	5.1521e-07	AT2	FALSE	TRUE	FALSE
ENST00000397709	ENSG00000101460	MAP1LC3A-203	MAP1LC3A	20	34632266	rs6059956	T	C	73548	0.357143	6.9936e-11	1.49031	0.148439	2.39133e-08	1.24719	1.07725e-05	AT2	FALSE	TRUE	FALSE
TALONT001033478	ENSG00000214078	CPNE1-TALONT001033478	CPNE1	20	35106079	rs1163275710	CAA	C	-558853	0.742063	1.43348e-18	1.95184	0.533433	3.29059e-06	1.62675e-08	0.000783772	AT2	TRUE	TRUE	TRUE
TALONT001373606	ENSG00000124145	SDC4-TALONT001373606	SDC4	20	45341737	rs2267869	T	C	-6687	0.507937	5.4125e-09	0.898062	0.12157	3.14275e-05	0.278927	0.00538389	AT2	FALSE	TRUE	FALSE
ENST00000492356	ENSG00000171858	RPS21-205	RPS21	20	62415019	rs911078	T	G	27896	0.416667	1.07149e-07	-0.37153	0.0591093	0.000152087	0.137146	0.0199466	AT2	FALSE	FALSE	FALSE
TALONT001874757	ENSG00000101246	ARFRP1-TALONT001874757	ARFRP1	20	63747986	rs73622887	C	T	39973	0.662698	2.9221e-07	-1.0112	0.165339	0.000376512	1.24652	0.0394048	AT2	FALSE	FALSE	TRUE
ENST00000399975	ENSG00000156256	USP16-203	USP16	21	28338659	rs1174788175	TA	T	-685970	0.392857	1.46935e-06	1.59067	0.291546	0.000224802	4.34699	0.026927	AT2	FALSE	FALSE	FALSE
ENST00000397701	ENSG00000182362	YBEY-206	YBEY	21	46294674	rs71326310	G	A	8332	0.305556	6.85249e-10	-0.655787	0.0645349	1.85266e-07	0.255018	5.81682e-05	AT2	FALSE	TRUE	TRUE
ENST00000290765	ENSG00000133433	GSTT2B-201	GSTT2B	22	23924644	rs5760119	G	C	-36542	0.436508	8.50784e-09	-0.938545	0.124523	5.10517e-06	0.553804	0.00112543	AT2	FALSE	FALSE	TRUE
ENST00000215812	ENSG00000100012	SEC14L3-201	SEC14L3	22	30471152	rs5997658	G	T	-897	0.47619	1.00919e-07	-0.805308	0.135916	0.000113701	0.370409	0.0153996	AT2	FALSE	FALSE	FALSE
TALONT001108968	ENSG00000100316	RPL3-TALONT001108968	RPL3	22	39305126	rs1214026214	CT	C	-14497	0.0515873	4.91632e-23	1.53272	0.126844	9.06476e-11	0.342336	8.16701e-08	AT2	FALSE	FALSE	FALSE
ENST00000331479	ENSG00000183172	SMDT1-201	SMDT1	22	42024803	rs1239538377	CT	C	-54897	0.793651	1.42466e-07	0.127768	0.0199189	0.000178297	0.01001	0.0228067	AT2	FALSE	TRUE	FALSE
ENST00000441876	ENSG00000100376	FAM118A-205	FAM118A	22	45343531	rs1162548550	CTTT	C	33597	0.873016	2.45569e-10	-1.59969	0.22485	0.000339017	1.40732	0.0362122	AT2	FALSE	FALSE	TRUE
ENST00000338970	ENSG00000188846	RPL14-201	RPL14	3	40451727	rs6801859	G	T	-5565	0.468254	2.56273e-16	-0.587219	0.0406957	1.92777e-14	0.202048	4.43861e-11	AT2	FALSE	FALSE	TRUE
ENST00000396203	ENSG00000188846	RPL14-202	RPL14	3	40451727	rs6801859	G	T	-5612	0.468254	2.43145e-09	-0.388643	0.0464613	2.27663e-07	0.131686	6.83719e-05	AT2	FALSE	FALSE	TRUE
ENST00000483201	ENSG00000114648	KLHL18-206	KLHL18	3	47031131	rs11715121	T	A	-251828	0.27381	2.518e-07	-0.824118	0.131853	0.000294374	0.169513	0.0329733	AT2	FALSE	TRUE	TRUE
ENST00000294189	ENSG00000162244	RPL29-201	RPL29	3	52005208	rs57263506	A	G	9313	0.0952381	5.01293e-09	-0.808158	0.0654641	1.35657e-13	0.184419	2.55556e-10	AT2	FALSE	TRUE	FALSE
ENST00000667395	ENSG00000272758	AC083798.2-206	AC083798.2	3	122418349	rs7647874	T	G	2136	0.373016	5.71678e-08	-0.942951	0.144954	0.000204187	0.265089	0.0249922	AT2	FALSE	FALSE	TRUE
ENST00000295522	ENSG00000163347	CLDN1-201	CLDN1	3	190326456	rs6805979	G	A	4010	0.742063	2.74088e-10	-1.23739	0.147527	7.02613e-05	0.790624	0.0104746	AT2	TRUE	TRUE	FALSE
ENST00000489096	ENSG00000240005	STIM2-AS1-203	STIM2-AS1	4	26870838	rs6833053	G	A	10257	0.460317	1.85176e-07	-1.04993	0.138067	0.000421719	0.507285	0.043262	AT2	FALSE	FALSE	FALSE
ENST00000645496	ENSG00000163682	RPL9-214	RPL9	4	39484129	rs7664361	C	T	25180	0.718254	5.04571e-27	-0.808414	0.0322496	2.05549e-21	0.282244	2.74173e-17	AT2	FALSE	FALSE	FALSE
ENST00000608365	ENSG00000272626	AC021146.12-201	AC021146.12	4	68829223	rs294772	A	G	-77760	0.869048	1.55061e-12	-1.5253	0.153909	1.28238e-08	0.999909	6.31909e-06	AT2	FALSE	FALSE	FALSE
ENST00000341695	ENSG00000138777	PPA2-201	PPA2	4	105343524	rs2726486	T	C	-130538	0.436508	2.25236e-07	0.305637	0.0464571	8.84625e-05	0.0838671	0.0127301	AT2	FALSE	TRUE	TRUE
ENST00000602520	ENSG00000269893	SNHG8-203	SNHG8	4	118265836	rs1208627796	TC	T	-12873	0.170635	6.51551e-13	0.820457	0.0845918	2.94352e-08	0.271019	1.21992e-05	AT2	FALSE	TRUE	TRUE
ENST00000503362	ENSG00000129128	SPCS3-201	SPCS3	4	176333704	rs13116092	A	G	13738	0.297619	2.0565e-10	-0.385013	0.0428123	1.41604e-07	0.0943935	4.5849e-05	AT2	FALSE	TRUE	FALSE
ENST00000513345	ENSG00000169567	HINT1-209	HINT1	5	131050022	rs6884859	G	C	-115311	0.246032	2.59938e-10	-0.931738	0.085102	4.76309e-09	0.265393	2.74171e-06	AT2	FALSE	FALSE	TRUE
ENST00000498309	ENSG00000164405	UQCRQ-206	UQCRQ	5	132866205	rs17166294	T	C	-428	0.166667	7.60007e-14	1.08648	0.114448	1.38827e-07	0.433351	4.56634e-05	AT2	FALSE	TRUE	TRUE
ENST00000395044	ENSG00000213585	VDAC1-202	VDAC1	5	133444397	rs79779814	C	T	-560345	0.0515873	2.07439e-06	1.47548	0.840895	0.000385351	7.80262	0.0400273	AT2	TRUE	FALSE	FALSE
ENST00000522855	ENSG00000113558	SKP1-210	SKP1	5	133269909	rs3798102	T	C	-907041	0.123016	1.00717e-24	0.866564	0.401767	5.03136e-06	1e-08	0.00112108	AT2	FALSE	FALSE	FALSE
TALONT002946049	ENSG00000164265	SCGB3A2-TALONT002946049	SCGB3A2	5	147906895	rs7706789	G	A	36213	0.265873	7.01803e-11	1.1998	0.139737	9.11421e-07	0.921278	0.000239071	AT2	FALSE	TRUE	TRUE
TALONT002947536	ENSG00000164265	SCGB3A2-TALONT002947536	SCGB3A2	5	147871418	rs149734429	C	T	736	0.22619	5.53558e-12	1.75478	0.252739	8.29144e-08	0.49094	2.96235e-05	AT2	FALSE	TRUE	TRUE
TALONT002961456	ENSG00000214510	SPINK13-TALONT002961456	SPINK13	5	148271774	rs146668006	G	T	-9312	0.142857	5.37566e-17	1.76132	0.133119	4.8592e-11	1.47562	4.57696e-08	AT2	TRUE	FALSE	FALSE
ENST00000419065	ENSG00000180822	PSMG4-205	PSMG4	6	3264292	rs200271803	C	T	5340	0.579365	5.07704e-10	1.09941	0.0984901	3.25051e-08	0.578902	1.2709e-05	AT2	FALSE	TRUE	TRUE
ENST00000486622	ENSG00000137393	RNF144B-202	RNF144B	6	18342860	rs7770146	T	C	-44654	0.797619	3.47144e-09	-2.37271	0.264254	1.05773e-05	2.84953	0.00214887	AT2	FALSE	TRUE	TRUE
ENST00000376782	ENSG00000066379	ZNRD1-203	ZNRD1	6	30000033	rs6924273	A	G	-61224	0.0634921	2.36321e-08	0.964356	0.151838	0.000467438	0.196593	0.046346	AT2	FALSE	TRUE	FALSE
TALONT001368256	ENSG00000196260	SFTA2-TALONT001368256	SFTA2	6	30922654	rs885905	A	G	-9455	0.793651	7.34681e-19	-0.526215	0.0420494	1.93606e-11	0.158564	2.00596e-08	AT2	FALSE	TRUE	TRUE
TALONT001424465	ENSG00000234745	HLA-B-TALONT001424465	HLA-B	6	31353861	rs12198288	G	A	-3318	0.0753968	1.43115e-12	2.21709	0.208622	9.46363e-06	1.71468	0.00194165	AT2	FALSE	TRUE	TRUE
TALONT001424678	ENSG00000234745	HLA-B-TALONT001424678	HLA-B	6	31354885	rs3819290	G	A	-2303	0.34127	8.5689e-08	1.59876	0.201412	0.000118955	2.0118	0.0158013	AT2	FALSE	TRUE	TRUE
ENST00000374982	ENSG00000204287	HLA-DRA-201	HLA-DRA	6	32457620	rs9268820	C	A	17742	0.52381	4.35011e-08	-1.10223	0.161112	0.000157922	0.828285	0.0205817	AT2	FALSE	FALSE	FALSE
ENST00000374975	ENSG00000198502	HLA-DRB5-201	HLA-DRB5	6	32518979	rs73405151	T	G	-11308	0.865079	1.2581e-11	-2.87424	0.349642	2.60938e-12	4.91849	3.3795e-09	AT2	FALSE	TRUE	TRUE
TALONT001737932	ENSG00000198502	HLA-DRB5-TALONT001737932	HLA-DRB5	6	32492030	rs79238108	C	T	-38257	0.857143	6.97344e-11	-1.61608	0.214139	2.77678e-06	0.785083	0.000676951	AT2	FALSE	TRUE	TRUE
TALONT001746685	ENSG00000198502	HLA-DRB5-TALONT001746685	HLA-DRB5	6	32421478	rs3135365	C	A	-108809	0.884921	1.11865e-07	-1.26409	0.220608	0.000310155	0.779611	0.0340058	AT2	FALSE	TRUE	TRUE
TALONT001741288	ENSG00000198502	HLA-DRB5-TALONT001741288	HLA-DRB5	6	32510662	rs554403042	C	A	-79081	0.0674603	4.34259e-10	1.75877	0.29398	4.18411e-05	0.680554	0.00677373	AT2	FALSE	TRUE	TRUE
TALONT001751909	ENSG00000198502	HLA-DRB5-TALONT001751909	HLA-DRB5	6	32421366	rs116869525	C	T	-168413	0.103175	1.66941e-09	1.53573	0.267965	6.44482e-06	1.43714	0.00137681	AT2	FALSE	TRUE	TRUE
ENST00000360004	ENSG00000196126	HLA-DRB1-201	HLA-DRB1	6	32486820	rs72508413	A	G	-103028	0.285714	3.67716e-11	0.397724	0.0497816	1.15259e-08	0.137834	5.97103e-06	AT2	FALSE	TRUE	TRUE
TALONT001736887	ENSG00000198502	HLA-DRB5-TALONT001736887	HLA-DRB5	6	32667235	rs3864306	T	A	77387	0.0674603	3.93831e-22	3.42444	0.331467	4.61427e-09	3.31075	2.73193e-06	AT2	FALSE	TRUE	TRUE
TALONT001752139	ENSG00000198502	HLA-DRB5-TALONT001752139	HLA-DRB5	6	32584446	rs149614319	T	A	-5402	0.22619	1.66865e-10	2.11108	0.254805	1.90982e-06	1.06391	0.000476814	AT2	FALSE	TRUE	TRUE
TALONT001780744	ENSG00000196735	HLA-DQA1-TALONT001780744	HLA-DQA1	6	32659613	rs9273423	T	C	22212	0.797619	1.39386e-11	-2.0979	0.273644	2.36785e-06	1.46459	0.000584131	AT2	FALSE	TRUE	FALSE
ENST00000343139	ENSG00000196735	HLA-DQA1-201	HLA-DQA1	6	32658108	rs9273350	C	G	20702	0.559524	4.00974e-12	-1.45075	0.102638	4.89021e-07	1.04045	0.00013694	AT2	FALSE	TRUE	FALSE
ENST00000496318	ENSG00000196735	HLA-DQA1-207	HLA-DQA1	6	32617354	rs9271358	A	T	-20052	0.666667	1.51385e-08	-1.78374	0.244211	0.000296182	1.72742	0.0329975	AT2	FALSE	TRUE	FALSE
ENST00000374943	ENSG00000179344	HLA-DQB1-201	HLA-DQB1	6	32668656	rs35800511	A	G	1972	0.150794	1.34335e-08	3.12706	0.332976	1.68003e-11	6.25324	1.83231e-08	AT2	FALSE	TRUE	TRUE
ENST00000434651	ENSG00000179344	HLA-DQB1-205	HLA-DQB1	6	32659122	rs4713571	G	T	-7572	0.186508	8.05619e-13	0.47257	0.0538744	8.89911e-08	0.14489	3.12557e-05	AT2	FALSE	TRUE	TRUE
TALONT001857591	ENSG00000231389	HLA-DPA1-TALONT001857591	HLA-DPA1	6	33852057	rs62397627	A	G	771282	0.0912698	0.00516829	1.33118	0.580654	2.47493e-05	6.78441	0.00442119	AT2	FALSE	TRUE	TRUE
ENST00000658088	ENSG00000228559	AL033519.4-202	AL033519.4	6	35569629	rs3800374	T	C	25899	0.829365	4.20116e-08	-0.542757	0.0815242	7.54802e-05	0.0842046	0.011093	AT2	TRUE	FALSE	TRUE
ENST00000439386	ENSG00000234753	FOXP4-AS1-203	FOXP4-AS1	6	41546634	rs6935446	A	G	560	0.369048	3.56559e-10	-0.865829	0.116168	3.21404e-06	0.175799	0.000774439	AT2	FALSE	FALSE	FALSE
ENST00000654795	ENSG00000203875	SNHG5-225	SNHG5	6	85615914	rs2842600	C	T	-62834	0.662698	1.60615e-11	-0.917957	0.107338	3.26208e-15	0.914138	1.12662e-11	AT2	FALSE	TRUE	TRUE
ENST00000230124	ENSG00000112367	FIG4-201	FIG4	6	110567675	rs13200819	G	A	876363	0.313492	8.07274e-08	1.06257	0.174155	8.82143e-05	0.652659	0.0127301	AT2	FALSE	TRUE	FALSE
ENST00000461799	ENSG00000016402	IL20RA-205	IL20RA	6	137031382	rs276504	T	C	-12866	0.424603	5.05061e-07	-0.61075	0.0991928	0.000458566	0.188159	0.0459056	AT2	TRUE	FALSE	FALSE
ENST00000357429	ENSG00000146540	C7orf50-201	C7orf50	7	1138191	rs1423535132	GCGCCCACCTGCGCCCACGT	G	-66	0.440476	3.61069e-08	-1.03114	0.139625	2.13351e-05	0.590233	0.00393187	AT2	FALSE	FALSE	TRUE
ENST00000316731	ENSG00000146574	CCZ1B-201	CCZ1B	7	6855705	rs56200800	G	C	28935	0.440476	3.58646e-09	1.14618	0.135341	4.43186e-07	0.744867	0.000127552	AT2	FALSE	TRUE	TRUE
ENST00000463284	ENSG00000196683	TOMM7-204	TOMM7	7	22796192	rs28848310	C	T	-26657	0.150794	6.73443e-15	1.11455	0.0952524	1.83102e-09	0.520015	1.14978e-06	AT2	FALSE	TRUE	FALSE
ENST00000607978	ENSG00000272831	AC027644.3-201	AC027644.3	7	65740525	rs62469880	G	A	-999860	0.107143	3.94947e-06	0.449926	0.0943623	0.00024117	0.189642	0.0285575	AT2	FALSE	TRUE	FALSE
ENST00000461263	ENSG00000146701	MDH2-205	MDH2	7	75999549	rs1455118569	G	A	-48502	0.515873	4.63236e-10	-0.631776	0.082021	2.96225e-07	0.181887	8.76918e-05	AT2	FALSE	FALSE	TRUE
ENST00000432641	ENSG00000196636	SDHAF3-202	SDHAF3	7	97096401	rs17168173	T	G	-20189	0.297619	1.58112e-12	0.38356	0.0401171	2.4505e-08	0.0461812	1.08042e-05	AT2	FALSE	TRUE	FALSE
ENST00000507606	ENSG00000243317	STMP1-202	STMP1	7	135587787	rs1240855642	C	CT	-74727	0.412698	5.36611e-07	-0.195058	0.031138	0.000455067	0.0225658	0.0457766	AT2	FALSE	TRUE	FALSE
ENST00000636435	ENSG00000104763	ASAH1-226	ASAH1	8	18059837	rs10448130	C	T	-24305	0.365079	4.95894e-14	-0.366419	0.0314824	3.0571e-10	0.0834852	2.43653e-07	AT2	FALSE	TRUE	FALSE
TALONT000730322	ENSG00000168484	SFTPC-TALONT000730322	SFTPC	8	22166865	rs78021388	C	A	9952	0.305556	0.0958364	0.780948	0.404194	5.06935e-05	8.90717	0.00801691	AT2	FALSE	FALSE	TRUE
TALONT000731008	ENSG00000168484	SFTPC-TALONT000731008	SFTPC	8	21175524	rs2410681	C	G	-983976	0.0634921	0.016463	1.79895	1.10569	9.03365e-10	19.0624	6.23989e-07	AT2	FALSE	FALSE	TRUE
TALONT000731773	ENSG00000168484	SFTPC-TALONT000731773	SFTPC	8	22163776	rs2070686	C	T	2121	0.309524	1.22077e-17	0.476922	0.0371651	4.78518e-13	0.161153	7.62763e-10	AT2	FALSE	FALSE	TRUE
TALONT000732078	ENSG00000168484	SFTPC-TALONT000732078	SFTPC	8	22163875	rs2070687	C	G	2220	0.31746	7.4575e-15	0.498736	0.0468546	9.68558e-13	0.226152	1.43361e-09	AT2	TRUE	FALSE	TRUE
TALONT000732479	ENSG00000168484	SFTPC-TALONT000732479	SFTPC	8	22159255	rs8192312	G	C	-2400	0.706349	5.65702e-05	-0.698889	0.173669	0.000284722	1.55469	0.0321906	AT2	FALSE	FALSE	TRUE
TALONT000732548	ENSG00000168484	SFTPC-TALONT000732548	SFTPC	8	22166865	rs78021388	C	A	5210	0.305556	1.77102e-05	1.13097	0.200219	0.000108218	2.50224	0.0149501	AT2	TRUE	FALSE	TRUE
TALONT000733002	ENSG00000168484	SFTPC-TALONT000733002	SFTPC	8	22163875	rs2070687	C	G	2220	0.31746	1.00396e-07	-1.23504	0.117645	4.21173e-15	1.1132	1.2468e-11	AT2	TRUE	FALSE	TRUE
TALONT000733267	ENSG00000168484	SFTPC-TALONT000733267	SFTPC	8	22163875	rs2070687	C	G	2220	0.31746	1.69534e-05	-1.59501	0.166286	7.5886e-07	2.00854	0.000206911	AT2	TRUE	FALSE	TRUE
TALONT000733534	ENSG00000168484	SFTPC-TALONT000733534	SFTPC	8	22163776	rs2070686	C	T	2121	0.309524	3.02387e-06	0.975573	0.178276	1.36919e-06	2.00467	0.000354658	AT2	TRUE	FALSE	TRUE
TALONT000733588	ENSG00000168484	SFTPC-TALONT000733588	SFTPC	8	22163875	rs2070687	C	G	2220	0.31746	4.17116e-10	-1.29271	0.08757	4.3997e-14	0.836555	9.11713e-11	AT2	TRUE	FALSE	TRUE
TALONT000734111	ENSG00000168484	SFTPC-TALONT000734111	SFTPC	8	22163875	rs2070687	C	G	2220	0.31746	2.73739e-06	-0.900021	0.127316	2.91086e-08	1.00182	1.21992e-05	AT2	TRUE	FALSE	TRUE
TALONT000734521	ENSG00000168484	SFTPC-TALONT000734521	SFTPC	8	22166865	rs78021388	C	A	5210	0.305556	1.38675e-06	0.347994	0.0629032	0.000110451	0.251251	0.0151576	AT2	TRUE	FALSE	TRUE
TALONT000734934	ENSG00000168484	SFTPC-TALONT000734934	SFTPC	8	22168167	rs7837768	T	G	6512	0.333333	3.21791e-09	1.29956	0.167643	1.74275e-06	1.11251	0.00044041	AT2	TRUE	FALSE	TRUE
TALONT000735345	ENSG00000168484	SFTPC-TALONT000735345	SFTPC	8	22166865	rs78021388	C	A	5210	0.305556	2.91444e-08	-0.8861	0.13158	0.000105553	0.243122	0.0146798	AT2	TRUE	FALSE	TRUE
TALONT000737274	ENSG00000168484	SFTPC-TALONT000737274	SFTPC	8	22163875	rs2070687	C	G	2220	0.31746	1.81993e-08	-1.3736	0.146831	3.26245e-05	0.945985	0.00549635	AT2	TRUE	FALSE	TRUE
TALONT000737967	ENSG00000168484	SFTPC-TALONT000737967	SFTPC	8	22168167	rs7837768	T	G	6512	0.333333	2.42534e-10	-0.478581	0.0544646	8.84686e-07	0.178618	0.000235033	AT2	TRUE	FALSE	TRUE
TALONT000738717	ENSG00000168484	SFTPC-TALONT000738717	SFTPC	8	22163875	rs2070687	C	G	2220	0.31746	3.00339e-05	-0.926957	0.143776	3.6897e-06	1.11687	0.000868846	AT2	TRUE	FALSE	TRUE
TALONT000738913	ENSG00000168484	SFTPC-TALONT000738913	SFTPC	8	22163875	rs2070687	C	G	2220	0.31746	5.43985e-09	-1.05408	0.151459	7.68369e-05	0.356739	0.0112129	AT2	TRUE	FALSE	TRUE
TALONT000738976	ENSG00000168484	SFTPC-TALONT000738976	SFTPC	8	22166865	rs78021388	C	A	5210	0.305556	9.66649e-11	-1.11657	0.131818	3.34373e-08	0.341232	1.28314e-05	AT2	TRUE	FALSE	TRUE
TALONT000739103	ENSG00000168484	SFTPC-TALONT000739103	SFTPC	8	22163776	rs2070686	C	T	2121	0.309524	6.31612e-08	-0.952821	0.144532	2.15765e-05	0.372102	0.00393187	AT2	TRUE	FALSE	TRUE
TALONT000739703	ENSG00000168484	SFTPC-TALONT000739703	SFTPC	8	22163875	rs2070687	C	G	2220	0.31746	1.78573e-10	-0.976599	0.106882	6.77614e-08	0.360698	2.46344e-05	AT2	TRUE	FALSE	TRUE
TALONT000740054	ENSG00000168484	SFTPC-TALONT000740054	SFTPC	8	22166865	rs78021388	C	A	5210	0.305556	2.53073e-09	-1.4967	0.211683	4.79195e-05	0.608929	0.00769765	AT2	TRUE	FALSE	TRUE
TALONT000740204	ENSG00000168484	SFTPC-TALONT000740204	SFTPC	8	22163776	rs2070686	C	T	2121	0.309524	4.33233e-08	0.525388	0.0933653	0.000100482	0.0244053	0.0141647	AT2	TRUE	FALSE	TRUE
TALONT000743303	ENSG00000168484	SFTPC-TALONT000743303	SFTPC	8	22163776	rs2070686	C	T	2121	0.309524	1.30933e-07	-1.02833	0.147671	1.74763e-05	0.421937	0.00332244	AT2	TRUE	FALSE	TRUE
TALONT000745177	ENSG00000168484	SFTPC-TALONT000745177	SFTPC	8	22166865	rs78021388	C	A	5147	0.305556	7.10771e-09	-1.0091	0.12952	1.1079e-05	0.410913	0.00222893	AT2	TRUE	FALSE	TRUE
TALONT000753483	ENSG00000168484	SFTPC-TALONT000753483	SFTPC	8	22163776	rs2070686	C	T	2042	0.309524	2.34166e-08	0.55682	0.0819663	0.000461718	0.127949	0.045999	AT2	TRUE	FALSE	TRUE
ENST00000437090	ENSG00000168484	SFTPC-202	SFTPC	8	22163776	rs2070686	C	T	1978	0.309524	7.84416e-16	1.06139	0.0766117	1.00264e-10	0.605516	8.65701e-08	AT2	TRUE	FALSE	TRUE
ENST00000524255	ENSG00000168484	SFTPC-210	SFTPC	8	22163875	rs2070687	C	G	2068	0.31746	5.36274e-06	-1.20695	0.137071	4.78654e-08	1.37133	1.80341e-05	AT2	TRUE	FALSE	TRUE
ENST00000256404	ENSG00000134020	PEBP4-201	PEBP4	8	22927534	rs73218763	C	T	-380	0.154762	1.27881e-08	-0.286297	0.0407007	4.17384e-05	0.0583922	0.00677373	AT2	FALSE	TRUE	TRUE
TALONT001310946	ENSG00000147533	GOLGA7-TALONT001310946	GOLGA7	8	41585457	rs75911341	A	G	95061	0.22619	1.17131e-08	1.33326	0.227799	5.10676e-05	0.393832	0.00801691	AT2	TRUE	FALSE	FALSE
ENST00000619594	ENSG00000176731	RBIS-213	RBIS	8	85251001	rs1386266219	CTT	C	30627	0.396825	2.53706e-08	0.175921	0.0264513	1.48615e-05	0.0331036	0.00290531	AT2	FALSE	FALSE	TRUE
ENST00000612809	ENSG00000176731	RBIS-208	RBIS	8	85194034	rs2896453	G	T	-26341	0.416667	1.95623e-07	0.749352	0.108925	4.75822e-06	0.743649	0.00107174	AT2	FALSE	FALSE	TRUE
ENST00000612977	ENSG00000176731	RBIS-209	RBIS	8	85209076	rs3808538	G	T	-11308	0.428571	1.22717e-09	-1.27676	0.110829	6.84772e-15	1.15812	1.77374e-11	AT2	FALSE	FALSE	TRUE
ENST00000545322	ENSG00000176731	RBIS-206	RBIS	8	85243699	rs13259464	T	A	23278	0.400794	7.92695e-09	-1.15404	0.2007	5.86964e-06	0.104644	0.001267	AT2	FALSE	FALSE	TRUE
TALONT002013747	ENSG00000176623	RMDN1-TALONT002013747	RMDN1	8	86430829	rs1281641543	A	G	-77846	0.456349	1.08262e-07	-1.31778	0.257164	0.000247564	0.125683	0.0289834	AT2	FALSE	FALSE	TRUE
ENST00000521440	ENSG00000104408	EIF3E-211	EIF3E	8	108379480	rs13262329	C	T	130782	0.428571	1.47967e-07	0.349284	0.0564586	0.00020503	0.0560356	0.0249922	AT2	FALSE	FALSE	TRUE
ENST00000449291	ENSG00000147813	NAPRT-204	NAPRT	8	143603881	rs77799023	G	A	25551	0.333333	5.31091e-08	-0.680163	0.0923879	6.21218e-05	0.272084	0.00932824	AT2	FALSE	TRUE	TRUE
TALONT000210439	ENSG00000172785	CBWD1-TALONT000210439	CBWD1	9	177034	rs3008099	T	G	-1982	0.34127	2.18516e-08	-0.567239	0.0865081	3.3157e-05	0.130038	0.005541	AT2	FALSE	TRUE	TRUE
ENST00000382393	ENSG00000172785	CBWD1-206	CBWD1	9	178431	rs2992847	C	T	-614	0.365079	1.14237e-11	-0.905076	0.0954346	1.2112e-08	0.432422	6.12162e-06	AT2	FALSE	TRUE	TRUE
ENST00000297991	ENSG00000165272	AQP3-201	AQP3	9	33421530	rs139535935	TAAAAAAAAG	T	-26063	0.206349	9.66801e-12	0.455497	0.0591995	1.21569e-07	0.172154	4.06318e-05	AT2	FALSE	TRUE	FALSE
ENST00000252506	ENSG00000130222	GADD45G-201	GADD45G	9	89608274	rs10908901	C	T	3262	0.230159	1.56104e-08	0.361182	0.0588759	1.97785e-05	0.187137	0.00369236	AT2	FALSE	TRUE	FALSE
ENST00000400613	ENSG00000188959	C9orf152-201	C9orf152	9	110191401	rs112164376	G	T	-16788	0.555556	6.17325e-08	-1.03213	0.150651	6.08324e-05	1.33415	0.0092013	AT2	FALSE	FALSE	TRUE
TALONT002515659	ENSG00000160401	CFAP157-TALONT002515659	CFAP157	9	128140446	rs12378352	G	A	433458	0.103175	9.51998e-08	1.70526	0.31867	0.000164725	1.55382	0.0213341	AT2	FALSE	FALSE	TRUE
ENST00000290079	ENSG00000244187	TMEM141-201	TMEM141	9	136788476	rs2784048	C	T	-2868	0.119048	3.16997e-10	-0.76529	0.0667746	4.32874e-12	0.176091	5.27652e-09	AT2	FALSE	FALSE	TRUE
ENST00000444870	ENSG00000235169	SMIM1-201	SMIM1	1	3825145	rs35628110	G	A	52358	0.515625	2.49858e-11	0.855674	0.104475	8.16709e-08	0.401016	2.08779e-05	Alveolar_transitional_cells	FALSE	FALSE	FALSE
ENST00000474756	ENSG00000116237	ICMT-202	ICMT	1	7218716	rs17030589	C	G	982744	0.0625	1.27758e-09	1.35833	0.214263	9.78154e-05	0.577167	0.0092043	Alveolar_transitional_cells	FALSE	FALSE	FALSE
ENST00000471915	ENSG00000189266	PNRC2-203	PNRC2	1	24062723	rs4648931	T	G	103614	0.632812	5.17713e-28	-0.767092	0.0724671	4.50878e-08	1e-08	1.23029e-05	Alveolar_transitional_cells	FALSE	FALSE	FALSE
TALONT001782036	ENSG00000184454	NCMAP-TALONT001782036	NCMAP	1	24557413	rs368724200	TTGTGTGCATG	T	1326	0.351562	2.8396e-09	0.580913	0.0834622	3.48171e-06	0.128055	0.000600031	Alveolar_transitional_cells	FALSE	FALSE	FALSE
ENST00000497986	ENSG00000130770	ATP5IF1-204	ATP5IF1	1	28218094	rs1255848832	CT	C	-18015	0.113281	1.39583e-08	-0.721511	0.11118	1.71368e-05	0.0426488	0.00220878	Alveolar_transitional_cells	FALSE	TRUE	FALSE
TALONT002306550	ENSG00000162522	KIAA1522-TALONT002306550	KIAA1522	1	33750710	rs490984	G	C	979643	0.0507812	2.01024e-11	-128579	NA	0.000149336	1e-08	0.0129409	Alveolar_transitional_cells	TRUE	TRUE	FALSE
TALONT002363527	ENSG00000116560	SFPQ-TALONT002363527	SFPQ	1	34267997	rs12143184	C	A	-925148	0.0546875	3.78874e-09	1.39485	0.442866	4.37309e-05	1e-08	0.00482553	Alveolar_transitional_cells	TRUE	FALSE	FALSE
ENST00000458763	ENSG00000036549	AC118549.1-211	AC118549.1	1	77532055	rs12022986	G	C	-150620	0.144531	5.7581e-09	2.11871	0.327532	0.000122336	1.5195	0.0110377	Alveolar_transitional_cells	TRUE	FALSE	FALSE
ENST00000446120	ENSG00000143036	SLC44A3-203	SLC44A3	1	94015448	rs4147895	G	GA	-804894	0.0507812	5.69254e-06	2.55812	0.686878	0.000295724	2.85127	0.0221261	Alveolar_transitional_cells	TRUE	TRUE	TRUE
ENST00000369851	ENSG00000065135	GNAI3-201	GNAI3	1	110180031	rs10465645	T	G	631416	0.257812	5.43226e-08	0.270906	0.0498362	3.76235e-05	0.000416053	0.00418169	Alveolar_transitional_cells	TRUE	TRUE	FALSE
ENST00000256594	ENSG00000134202	GSTM3-201	GSTM3	1	109731286	rs6673666	G	T	-9230	0.128906	1.00641e-07	0.624107	0.128463	0.000232514	0.356517	0.0180117	Alveolar_transitional_cells	FALSE	TRUE	FALSE
ENST00000484310	ENSG00000156171	DRAM2-208	DRAM2	1	111139496	rs3762374	C	T	-707	0.417969	1.18886e-09	0.862283	0.107815	1.48422e-06	0.613325	0.000284564	Alveolar_transitional_cells	FALSE	TRUE	TRUE
ENST00000271688	ENSG00000143418	CERS2-201	CERS2	1	151391723	rs61818036	G	A	416720	0.285156	1.08775e-19	-1.60608	0.187716	1.4249e-09	1e-08	7.05009e-07	Alveolar_transitional_cells	TRUE	FALSE	TRUE
ENST00000368392	ENSG00000185499	MUC1-207	MUC1	1	155179278	rs9426886	A	T	-13615	0.84375	1.19458e-13	-2.83214	0.23815	0.000191909	3.82838	0.0155742	Alveolar_transitional_cells	FALSE	FALSE	TRUE
ENST00000355379	ENSG00000116521	SCAMP3-202	SCAMP3	1	155974835	rs71628699	G	A	712405	0.0546875	4.54377e-16	1.28461	0.165213	5.3607e-07	1e-08	0.000114198	Alveolar_transitional_cells	TRUE	TRUE	TRUE
ENST00000368279	ENSG00000160783	PMF1-203	PMF1	1	156236330	rs1052067	G	A	23337	0.203125	5.11078e-10	1.47799	0.176814	7.31515e-06	1.19806	0.0011449	Alveolar_transitional_cells	FALSE	FALSE	TRUE
ENST00000368277	ENSG00000160783	PMF1-202	PMF1	1	156582723	rs1170002253	GT	G	369716	0.0507812	3.67283e-05	0.651379	0.153849	0.000119592	0.173136	0.0109185	Alveolar_transitional_cells	TRUE	FALSE	TRUE
ENST00000466967	ENSG00000215845	TSTD1-206	TSTD1	1	161038782	rs3766383	C	A	53	0.5	9.52079e-09	0.930579	0.151543	7.17634e-05	0.193198	0.00705585	Alveolar_transitional_cells	FALSE	TRUE	TRUE
TALONT003915347	ENSG00000117592	PRDX6-TALONT003915347	PRDX6	1	173477199	rs1395384325	A	AGCCCC	-131	0.394531	7.23393e-08	0.939855	0.136841	0.000171496	0.679083	0.0142185	Alveolar_transitional_cells	FALSE	FALSE	TRUE
ENST00000367511	ENSG00000135842	NIBAN1-201	NIBAN1	1	185951006	rs201940796	T	G	976498	0.265625	2.83734e-12	0.0790385	0.311316	1.21506e-05	2.6812e-08	0.0017727	Alveolar_transitional_cells	TRUE	FALSE	FALSE
TALONT003944781	ENSG00000163435	ELF3-TALONT003944781	ELF3	1	201766785	rs882624	C	T	-243011	0.101562	7.69703e-44	1.47683	0.254842	3.75424e-08	1e-08	1.10736e-05	Alveolar_transitional_cells	FALSE	TRUE	FALSE
ENST00000315927	ENSG00000180667	YOD1-201	YOD1	1	206607984	rs6674830	T	C	-443093	0.152344	1.27458e-07	0.845609	0.158801	0.000514305	0.239334	0.0341491	Alveolar_transitional_cells	TRUE	FALSE	FALSE
ENST00000367070	ENSG00000123838	C4BPA-201	C4BPA	1	207083958	rs2842754	T	C	-20275	0.0703125	2.58899e-119	1.20395	0.054391	3.08552e-12	1e-08	3.94382e-09	Alveolar_transitional_cells	TRUE	TRUE	FALSE
TALONT003958269	ENSG00000196352	CD55-TALONT003958269	CD55	1	207309625	rs2802217	G	A	-12018	0.488281	1.06502e-11	-1.30077	0.138319	1.7837e-07	0.937285	4.34263e-05	Alveolar_transitional_cells	FALSE	TRUE	TRUE
TALONT003958271	ENSG00000196352	CD55-TALONT003958271	CD55	1	207309625	rs2802217	G	A	-12018	0.488281	1.38995e-08	-1.04548	0.159333	4.71065e-05	0.587967	0.00505088	Alveolar_transitional_cells	FALSE	TRUE	TRUE
TALONT003963195	ENSG00000203706	SERTAD4-AS1-TALONT003963195	SERTAD4-AS1	1	210215618	rs11119442	T	C	-18429	0.402344	1.81839e-08	0.88061	0.157993	0.0002406	0.102961	0.0184517	Alveolar_transitional_cells	FALSE	FALSE	TRUE
TALONT003963215	ENSG00000203706	SERTAD4-AS1-TALONT003963215	SERTAD4-AS1	1	210206712	rs7419074	T	C	-27335	0.46875	5.64682e-08	0.837071	0.135086	0.000360168	0.244188	0.0259356	Alveolar_transitional_cells	FALSE	FALSE	TRUE
ENST00000341491	ENSG00000162772	ATF3-202	ATF3	1	213108114	rs77088949	T	C	499353	0.0507812	1.88592e-08	0.636216	0.112086	0.000430606	0.155415	0.0298496	Alveolar_transitional_cells	FALSE	FALSE	FALSE
ENST00000482401	ENSG00000203697	CAPN8-209	CAPN8	1	223545289	rs61823553	G	A	-85	0.597656	1.28202e-08	0.805735	0.102606	8.8508e-05	0.575781	0.0083875	Alveolar_transitional_cells	FALSE	TRUE	TRUE
ENST00000380946	ENSG00000067082	KLF6-202	KLF6	10	4079459	rs4880662	T	C	294276	0.9375	1.07364e-15	-1.53444	0.206474	9.84899e-08	2.06943e-08	2.47647e-05	Alveolar_transitional_cells	TRUE	TRUE	FALSE
ENST00000672957	ENSG00000138303	ASCC1-225	ASCC1	10	71680475	rs4747183	C	T	-535801	0.210938	4.88485e-08	0.77817	0.123703	0.000568226	0.35476	0.0369301	Alveolar_transitional_cells	TRUE	FALSE	TRUE
TALONT001946519	ENSG00000166348	USP54-TALONT001946519	USP54	10	73089710	rs10700344	TA	T	-427793	0.0742188	1.7534e-15	-1.46647	0.196107	0.00020474	1e-08	0.0163092	Alveolar_transitional_cells	TRUE	FALSE	FALSE
ENST00000539909	ENSG00000156110	ADK-205	ADK	10	74190172	rs7915999	C	T	38951	0.402344	6.63715e-08	0.269684	0.0407157	9.88232e-05	0.0302781	0.00924243	Alveolar_transitional_cells	FALSE	TRUE	FALSE
ENST00000372734	ENSG00000156110	ADK-202	ADK	10	74680317	rs1272379726	GA	G	503763	0.6875	5.04176e-07	-0.482607	0.0883297	0.000652987	0.0873864	0.0405488	Alveolar_transitional_cells	TRUE	TRUE	FALSE
ENST00000370635	ENSG00000171160	MORN4-202	MORN4	10	97623730	rs1184619348	CT	C	-9761	0.230469	1.68984e-13	0.983845	0.0872819	4.23632e-08	0.587063	1.1814e-05	Alveolar_transitional_cells	FALSE	FALSE	TRUE
ENST00000448244	ENSG00000055950	MRPL43-209	MRPL43	10	100955130	rs4919509	C	T	-32303	0.515625	2.36954e-10	1.15706	0.150717	4.16212e-07	0.406469	9.38808e-05	Alveolar_transitional_cells	FALSE	TRUE	TRUE
ENST00000370234	ENSG00000055950	MRPL43-205	MRPL43	10	100983006	rs12571302	C	A	-4477	0.519531	4.53097e-12	1.29855	0.163402	5.20882e-09	0.370068	2.04855e-06	Alveolar_transitional_cells	FALSE	TRUE	TRUE
ENST00000370236	ENSG00000055950	MRPL43-206	MRPL43	10	100991855	rs1160641699	CA	C	4372	0.527344	7.84223e-09	-0.87278	0.140389	3.41754e-05	0.103305	0.00390301	Alveolar_transitional_cells	FALSE	TRUE	TRUE
ENST00000299179	ENSG00000055950	MRPL43-201	MRPL43	10	100955130	rs4919509	C	T	-32364	0.515625	7.82732e-14	0.970763	0.0744391	8.75394e-12	0.535776	9.59061e-09	Alveolar_transitional_cells	FALSE	TRUE	TRUE
ENST00000318364	ENSG00000055950	MRPL43-203	MRPL43	10	100991855	rs1160641699	CA	C	4340	0.527344	3.36797e-08	-0.375365	0.0498158	1.21e-05	0.139146	0.0017727	Alveolar_transitional_cells	FALSE	TRUE	TRUE
ENST00000342071	ENSG00000055950	MRPL43-204	MRPL43	10	100983006	rs12571302	C	A	-4509	0.519531	7.6598e-11	0.880271	0.100697	2.51693e-07	0.449186	6.03202e-05	Alveolar_transitional_cells	FALSE	TRUE	TRUE
ENST00000337003	ENSG00000173915	ATP5MD-202	ATP5MD	10	103313313	rs61869825	C	T	-83153	0.332031	1.04883e-15	1.14288	0.0757776	2.10085e-09	0.844461	9.76454e-07	Alveolar_transitional_cells	FALSE	TRUE	TRUE
TALONT000298582	ENSG00000023191	RNH1-TALONT000298582	RNH1	11	285049	rs1337600448	A	G	-219503	0.574219	1.62282e-59	-0.96738	0.0630718	1.82444e-05	1e-08	0.00228318	Alveolar_transitional_cells	TRUE	FALSE	TRUE
ENST00000397298	ENSG00000214026	MRPL23-205	MRPL23	11	1941470	rs1104890	C	T	-5862	0.195312	1.05348e-07	-0.731696	0.0921764	2.50821e-05	0.356075	0.00305326	Alveolar_transitional_cells	FALSE	TRUE	TRUE
ENST00000529360	ENSG00000051009	FAM160A2-204	FAM160A2	11	6983540	rs2006170	C	T	768185	0.078125	1.70882e-30	1.27613	0.579502	3.62602e-17	1e-08	2.78081e-13	Alveolar_transitional_cells	TRUE	FALSE	FALSE
ENST00000651785	ENSG00000085063	CD59-214	CD59	11	33415414	rs12793781	G	A	-321009	0.257812	3.27546e-33	-1.20915	0.364869	0.000430405	1e-08	0.0298496	Alveolar_transitional_cells	TRUE	FALSE	TRUE
ENST00000395787	ENSG00000149089	APIP-201	APIP	11	34868223	rs79737699	T	C	-48156	0.136719	1.22066e-07	-0.449612	0.0682157	0.000236361	0.035672	0.0182177	Alveolar_transitional_cells	FALSE	TRUE	TRUE
ENST00000669834	ENSG00000254427	LINC02696-208	LINC02696	11	45366946	rs2242043	G	C	11473	0.222656	8.05254e-09	1.05829	0.124797	8.85883e-05	0.781395	0.0083875	Alveolar_transitional_cells	FALSE	FALSE	FALSE
TALONT001769911	ENSG00000149182	ARFGAP2-TALONT001769911	ARFGAP2	11	47144980	rs1166401237	ATTTTTTTTTTTTTT	A	-31899	0.664062	3.84881e-19	0.952571	0.108542	2.85736e-09	6.63502e-07	1.25219e-06	Alveolar_transitional_cells	TRUE	FALSE	FALSE
ENST00000257245	ENSG00000134809	TIMM10-201	TIMM10	11	57455134	rs2581921	C	G	-75620	0.835938	4.21625e-08	-0.543827	0.0948568	4.29472e-06	0.31763	0.000731919	Alveolar_transitional_cells	FALSE	TRUE	TRUE
ENST00000524482	ENSG00000149792	MRPL49-202	MRPL49	11	64382145	rs1285243519	G	A	-740038	0.453125	4.72999e-09	0.827426	0.292812	8.84842e-07	1e-08	0.000176257	Alveolar_transitional_cells	FALSE	FALSE	FALSE
ENST00000430466	ENSG00000174547	MRPL11-203	MRPL11	11	66537926	rs111422692	C	CAAATA	99078	0.285156	4.75918e-08	0.503451	0.0780042	0.000209476	0.158104	0.0164767	Alveolar_transitional_cells	FALSE	FALSE	TRUE
ENST00000358239	ENSG00000172531	PPP1CA-202	PPP1CA	11	67969372	rs12288532	G	A	567501	0.179688	1.09347e-36	1.38279	0.497688	1.57434e-05	1e-08	0.00213694	Alveolar_transitional_cells	TRUE	FALSE	FALSE
ENST00000450904	ENSG00000197345	MRPL21-202	MRPL21	11	68946411	rs10713729	C	CA	42625	0.746094	5.98441e-09	1.02583	0.157418	5.28393e-05	0.221997	0.00547604	Alveolar_transitional_cells	FALSE	TRUE	TRUE
TALONT002839731	ENSG00000197345	MRPL21-TALONT002839731	MRPL21	11	68860067	rs619727	T	C	-43760	0.214844	1.09818e-09	-0.531771	0.0796722	2.99346e-06	0.0473112	0.000540164	Alveolar_transitional_cells	FALSE	TRUE	TRUE
ENST00000362034	ENSG00000197345	MRPL21-201	MRPL21	11	68881223	rs34609119	T	TG	-22609	0.222656	3.4782e-13	-0.584291	0.0593611	3.84552e-10	0.117449	2.35932e-07	Alveolar_transitional_cells	FALSE	TRUE	TRUE
ENST00000529369	ENSG00000254682	AP002387.2-201	AP002387.2	11	71403029	rs1286889281	C	T	-45645	0.382812	5.96062e-07	0.428289	0.0641968	0.00069204	0.0936908	0.0424582	Alveolar_transitional_cells	FALSE	FALSE	TRUE
ENST00000341550	ENSG00000111653	ING4-201	ING4	12	5874731	rs4764597	C	T	-788388	0.527344	1.03951e-13	0.513995	0.070256	1.92097e-09	1e-08	9.20751e-07	Alveolar_transitional_cells	FALSE	FALSE	FALSE
ENST00000398637	ENSG00000111371	SLC38A1-201	SLC38A1	12	47065521	rs1275723845	AAAGG	A	796478	0.0859375	7.57119e-09	1.64779	0.340411	4.74197e-05	2.77007	0.00505088	Alveolar_transitional_cells	FALSE	FALSE	FALSE
ENST00000550654	ENSG00000178449	COX14-204	COX14	12	50113460	rs10735822	C	T	1256	0.777344	1.80872e-13	-2.34957	0.229494	4.07819e-11	2.28759	3.12758e-08	Alveolar_transitional_cells	FALSE	FALSE	TRUE
ENST00000273308	ENSG00000257727	CNPY2-201	CNPY2	12	56316135	rs3809128	C	T	147	0.226562	1.61528e-11	-0.354942	0.0430001	4.15834e-08	0.048932	1.1814e-05	Alveolar_transitional_cells	FALSE	TRUE	TRUE
ENST00000545712	ENSG00000139428	MMAB-210	MMAB	12	109578264	rs1235632492	C	CT	4760	0.179688	7.27013e-08	-0.522684	0.0787165	9.57952e-06	0.10041	0.00145477	Alveolar_transitional_cells	FALSE	TRUE	TRUE
ENST00000550703	ENSG00000204852	TCTN1-223	TCTN1	12	111316480	rs11065862	A	T	702453	0.828125	1.81259e-07	-0.717142	0.133102	0.000218846	0.0449183	0.017039	Alveolar_transitional_cells	TRUE	FALSE	TRUE
ENST00000548784	ENSG00000123066	MED13L-204	MED13L	12	115423859	rs12819052	C	T	-550322	0.410156	2.06946e-32	-0.304659	0.297514	4.57204e-08	1e-08	1.23029e-05	Alveolar_transitional_cells	TRUE	FALSE	FALSE
ENST00000551258	ENSG00000089157	RPLP0-221	RPLP0	12	120225485	rs1356346313	G	A	24388	0.535156	5.22887e-08	-1.48646	0.222454	0.000367111	0.579511	0.026312	Alveolar_transitional_cells	FALSE	FALSE	TRUE
ENST00000313104	ENSG00000089157	RPLP0-202	RPLP0	12	120225485	rs1356346313	G	A	24378	0.535156	7.67026e-15	-1.38828	0.100214	1.55034e-05	0.896013	0.00212314	Alveolar_transitional_cells	FALSE	FALSE	TRUE
ENST00000554988	ENSG00000259001	AL355075.4-201	AL355075.4	14	20298308	rs4523843	T	C	-45377	0.164062	4.57801e-10	0.954715	0.131443	5.0762e-05	0.670385	0.00533282	Alveolar_transitional_cells	FALSE	FALSE	FALSE
ENST00000338631	ENSG00000100813	ACIN1-202	ACIN1	14	22473629	rs1076861	G	A	-597932	0.0507812	4.72462e-06	3.23547	0.830035	0.000163751	7.88387	0.0138764	Alveolar_transitional_cells	TRUE	FALSE	FALSE
ENST00000313250	ENSG00000157326	DHRS4-201	DHRS4	14	23937709	rs8022613	T	C	-16061	0.0898438	5.98456e-08	-1.05662	0.158431	2.65874e-05	0.101338	0.00321102	Alveolar_transitional_cells	FALSE	TRUE	TRUE
ENST00000397071	ENSG00000187630	DHRS4L2-202	DHRS4L2	14	24020396	rs2146432	T	G	31578	0.296875	7.83918e-12	0.966797	0.122133	6.99434e-08	0.292442	1.8183e-05	Alveolar_transitional_cells	FALSE	TRUE	TRUE
TALONT000865751	ENSG00000258844	AL162511.1-TALONT000865751	AL162511.1	14	35949916	rs9322958	C	A	-264360	0.898438	3.58083e-09	-1.95217	0.373727	0.000212608	6.01027e-05	0.0166377	Alveolar_transitional_cells	TRUE	FALSE	FALSE
TALONT001721194	ENSG00000133983	COX16-TALONT001721194	COX16	14	70434257	rs7158471	G	A	74557	0.378906	4.99082e-07	-0.639551	0.129285	0.000716648	0.0027308	0.0434818	Alveolar_transitional_cells	FALSE	FALSE	TRUE
TALONT002090336	ENSG00000053254	FOXN3-TALONT002090336	FOXN3	14	90285311	rs28645230	C	T	666162	0.667969	1.12672e-15	-0.656768	0.0839915	0.000428843	1e-08	0.0298496	Alveolar_transitional_cells	TRUE	FALSE	TRUE
ENST00000553514	ENSG00000183648	NDUFB1-202	NDUFB1	14	92155560	rs12894289	G	A	33836	0.371094	1.28606e-07	-0.775775	0.116982	0.000584683	0.256378	0.0376803	Alveolar_transitional_cells	FALSE	FALSE	TRUE
ENST00000556883	ENSG00000165943	MOAP1-202	MOAP1	14	92872277	rs1012917	A	G	-312646	0.265625	1.31307e-14	0.577281	0.0754847	1.30325e-07	1e-08	3.2241e-05	Alveolar_transitional_cells	FALSE	FALSE	FALSE
ENST00000434505	ENSG00000223572	CKMT1A-204	CKMT1A	15	43457870	rs116907097	T	C	-235016	0.078125	4.154e-09	1.89691	0.358748	4.72417e-05	3.7785e-05	0.00505088	Alveolar_transitional_cells	TRUE	FALSE	FALSE
ENST00000558904	ENSG00000069667	RORA-208	RORA	15	61174799	rs4774388	C	T	-54356	0.578125	1.70418e-09	-0.998014	0.128866	2.21764e-05	0.487626	0.00272114	Alveolar_transitional_cells	FALSE	FALSE	FALSE
ENST00000380324	ENSG00000140455	USP3-202	USP3	15	62898475	rs532405096	A	G	-606118	0.101562	6.45676e-06	0.774847	0.21022	0.000636246	0.843167	0.0401596	Alveolar_transitional_cells	FALSE	FALSE	FALSE
ENST00000569022	ENSG00000167196	FBXO22-207	FBXO22	15	75115631	rs142487961	C	T	-788247	0.0507812	7.02492e-09	1.19399	0.222717	7.10954e-05	0.130078	0.00703526	Alveolar_transitional_cells	TRUE	TRUE	FALSE
ENST00000451195	ENSG00000169609	C15orf40-202	C15orf40	15	82992049	rs57779835	C	G	-19558	0.402344	5.35729e-08	1.15842	0.183104	7.87418e-05	0.48429	0.00762788	Alveolar_transitional_cells	FALSE	TRUE	TRUE
ENST00000398528	ENSG00000177082	WDR73-201	WDR73	15	85548902	rs1264809722	CT	C	894559	0.101562	5.39604e-09	1.71258	0.332971	0.000165265	8.82377e-05	0.0139278	Alveolar_transitional_cells	TRUE	FALSE	FALSE
ENST00000424542	ENSG00000065054	SLC9A3R2-201	SLC9A3R2	16	2059251	rs28709874	G	C	32349	0.777344	7.44374e-10	-0.676476	0.103379	1.35998e-05	0.372882	0.00193143	Alveolar_transitional_cells	FALSE	FALSE	TRUE
ENST00000572222	ENSG00000261971	MMP25-AS1-202	MMP25-AS1	16	3029684	rs2244494	T	C	-29401	0.167969	9.56393e-08	0.974785	0.184664	0.00064363	0.071822	0.0402941	Alveolar_transitional_cells	FALSE	FALSE	TRUE
ENST00000398841	ENSG00000090238	YPEL3-202	YPEL3	16	30998545	rs79086360	T	C	902332	0.0546875	1.6827e-56	1.13415	0.0755306	6.13497e-07	1e-08	0.000128902	Alveolar_transitional_cells	FALSE	TRUE	FALSE
ENST00000487045	ENSG00000089280	FUS-205	FUS	16	30181038	rs35089016	G	A	-999101	0.0546875	4.08048e-13	0.735909	0.274471	1.13753e-08	1e-08	3.63491e-06	Alveolar_transitional_cells	FALSE	FALSE	FALSE
ENST00000394688	ENSG00000166164	BRD7-201	BRD7	16	50442331	rs74582647	C	T	73397	0.253906	4.35356e-05	0.671233	0.192322	0.000845726	1.45993	0.0495107	Alveolar_transitional_cells	FALSE	TRUE	FALSE
ENST00000300291	ENSG00000167005	NUDT21-201	NUDT21	16	56923413	rs1255462570	G	GT	472081	0.128906	1.39081e-08	0.39855	0.0706296	6.92369e-05	1.14087e-05	0.00689585	Alveolar_transitional_cells	TRUE	FALSE	FALSE
ENST00000300574	ENSG00000167193	CRK-201	CRK	17	890798	rs72631494	C	T	-565434	0.121094	3.32347e-16	0.910482	0.114808	1.05466e-10	1e-08	7.70309e-08	Alveolar_transitional_cells	FALSE	FALSE	FALSE
ENST00000570330	ENSG00000129235	TXNDC17-202	TXNDC17	17	5717310	rs1205256183	T	C	-923706	0.15625	1.83351e-15	-0.539639	0.0686788	1.07852e-15	1e-08	3.67317e-12	Alveolar_transitional_cells	FALSE	TRUE	FALSE
ENST00000548577	ENSG00000219200	RNASEK-202	RNASEK	17	6999140	rs2307215	T	C	-13277	0.125	1.83021e-11	-0.895176	0.049709	8.5543e-17	0.198457	4.37355e-13	Alveolar_transitional_cells	FALSE	TRUE	FALSE
TALONT000857095	ENSG00000170291	ELP5-TALONT000857095	ELP5	17	7253128	rs2074219	A	G	2315	0.6875	8.44158e-09	-2.18191	0.221167	1.2251e-05	2.45434	0.0017727	Alveolar_transitional_cells	FALSE	TRUE	TRUE
ENST00000573657	ENSG00000170291	ELP5-210	ELP5	17	7253128	rs2074219	A	G	752	0.6875	2.7068e-15	-1.37756	0.126627	1.0133e-11	0.717523	1.03613e-08	Alveolar_transitional_cells	FALSE	TRUE	TRUE
ENST00000336452	ENSG00000132507	EIF5A-201	EIF5A	17	7409357	rs11654918	C	G	102358	0.078125	3.67806e-20	-1.00468	0.11507	2.90327e-11	1.5072e-08	2.34371e-08	Alveolar_transitional_cells	FALSE	TRUE	FALSE
ENST00000573566	ENSG00000141504	SAT2-208	SAT2	17	7621434	rs1293098647	TA	T	-6371	0.25	4.49592e-09	0.580407	0.100399	1.624e-05	9.69615e-05	0.00216108	Alveolar_transitional_cells	FALSE	FALSE	TRUE
ENST00000431792	ENSG00000179029	TMEM107-203	TMEM107	17	7332498	rs28712647	C	G	-843818	0.0742188	1.40328e-20	1.55917	0.183446	6.7446e-07	1e-08	0.000137932	Alveolar_transitional_cells	TRUE	FALSE	FALSE
ENST00000449697	ENSG00000108448	TRIM16L-205	TRIM16L	17	18743514	rs62073743	C	T	45486	0.367188	6.5147e-07	1.42529	0.317469	0.000578732	0.000131107	0.0374541	Alveolar_transitional_cells	TRUE	FALSE	TRUE
ENST00000573866	ENSG00000262202	AC007952.4-201	AC007952.4	17	19188139	rs1133786	C	T	75503	0.832031	1.18893e-09	-0.925295	0.135246	7.87601e-06	0.600205	0.00120803	Alveolar_transitional_cells	FALSE	TRUE	FALSE
TALONT001599620	ENSG00000109046	WSB1-TALONT001599620	WSB1	17	27218295	rs7223436	G	A	-75781	0.0625	5.3292e-20	1.2114	0.139364	7.452e-06	1e-08	0.00115454	Alveolar_transitional_cells	FALSE	FALSE	TRUE
ENST00000262395	ENSG00000076604	TRAF4-201	TRAF4	17	27875549	rs75262622	C	T	-868462	0.0507812	1.2101e-05	0.521808	0.135951	0.000717227	0.204189	0.0434818	Alveolar_transitional_cells	FALSE	FALSE	FALSE
ENST00000311208	ENSG00000128422	KRT17-201	KRT17	17	41665470	rs1173161796	G	GC	40895	0.589844	4.47059e-70	-0.401476	0.02284	3.54859e-23	1e-08	5.44286e-19	Alveolar_transitional_cells	TRUE	FALSE	FALSE
ENST00000357984	ENSG00000168591	TMUB2-202	TMUB2	17	43849724	rs12601642	T	G	-337262	0.117188	3.19112e-08	-1.0099	0.35686	0.000392541	1e-08	0.0278742	Alveolar_transitional_cells	FALSE	FALSE	FALSE
ENST00000587097	ENSG00000087152	ATXN7L3-205	ATXN7L3	17	43383071	rs4793247	C	G	-816781	0.476562	9.08258e-12	-1.25317	0.196042	0.000133759	2.56299e-08	0.0117908	Alveolar_transitional_cells	TRUE	FALSE	FALSE
ENST00000581208	ENSG00000136451	VEZF1-202	VEZF1	17	57675456	rs4793891	T	C	-312798	0.398438	1.8753e-05	-0.568566	0.118333	0.00079614	0.527854	0.0470139	Alveolar_transitional_cells	FALSE	FALSE	TRUE
ENST00000439174	ENSG00000120063	GNA13-201	GNA13	17	65603765	rs6504327	C	A	547025	0.511719	4.61862e-07	-0.742736	0.151105	3.39373e-05	1.36151e-05	0.00390301	Alveolar_transitional_cells	TRUE	FALSE	FALSE
ENST00000590915	ENSG00000070526	ST6GALNAC1-210	ST6GALNAC1	17	76633451	rs62085070	G	C	-10306	0.589844	1.40437e-07	1.09293	0.205456	0.000538037	0.0989163	0.0351168	Alveolar_transitional_cells	FALSE	FALSE	FALSE
ENST00000586299	ENSG00000108669	CYTH1-206	CYTH1	17	78245138	rs111732409	G	GTTATTTATTTAT	-433333	0.691406	3.40729e-22	-0.80372	0.0867371	5.16331e-06	1e-08	0.000851561	Alveolar_transitional_cells	FALSE	FALSE	FALSE
ENST00000573090	ENSG00000224877	NDUFAF8-202	NDUFAF8	17	81245700	rs10569617	AATG	A	6389	0.679688	2.06792e-09	-1.12128	0.169555	1.63456e-05	0.373866	0.00216108	Alveolar_transitional_cells	FALSE	TRUE	TRUE
ENST00000374759	ENSG00000157637	SLC38A10-202	SLC38A10	17	81032587	rs7405668	A	C	-262720	0.910156	4.13534e-40	-0.586636	0.4951	2.7842e-09	1e-08	1.25219e-06	Alveolar_transitional_cells	TRUE	FALSE	TRUE
ENST00000609094	ENSG00000017797	RALBP1-206	RALBP1	18	10291463	rs206482	G	A	815793	0.425781	9.05613e-06	0.322206	0.0677186	0.000200169	0.144344	0.016159	Alveolar_transitional_cells	FALSE	FALSE	FALSE
ENST00000494131	ENSG00000166347	CYB5A-204	CYB5A	18	74276069	rs4892193	T	C	-15866	0.0820312	9.3867e-11	1.46157	0.216213	2.82599e-05	0.216763	0.00338635	Alveolar_transitional_cells	FALSE	TRUE	FALSE
TALONT001279671	ENSG00000166347	CYB5A-TALONT001279671	CYB5A	18	74278135	rs7239618	C	T	-13828	0.855469	2.09372e-13	-1.89175	0.236521	6.85716e-07	0.911709	0.000138389	Alveolar_transitional_cells	FALSE	TRUE	FALSE
ENST00000166139	ENSG00000070404	FSTL3-201	FSTL3	19	1022782	rs11085234	A	G	346390	0.0507812	1.25672e-10	1.62638	0.287938	0.000486859	0.682974	0.0326829	Alveolar_transitional_cells	FALSE	FALSE	FALSE
TALONT000329201	ENSG00000182087	TMEM259-TALONT000329201	TMEM259	19	550372	rs78565480	C	T	-470807	0.0585938	1.38782e-78	2.0762	0.783987	3.53682e-13	1e-08	6.78101e-10	Alveolar_transitional_cells	TRUE	FALSE	TRUE
ENST00000347512	ENSG00000130255	RPL36-201	RPL36	19	5431144	rs1176978307	GA	G	-259151	0.0976562	5.28496e-39	0.689289	0.0533849	2.29308e-14	1e-08	5.02448e-11	Alveolar_transitional_cells	TRUE	TRUE	FALSE
ENST00000652433	ENSG00000105519	CAPS-207	CAPS	19	6410313	rs8107767	C	T	496239	0.105469	1.77525e-65	0.977289	0.286112	0.000181458	1e-08	0.0149636	Alveolar_transitional_cells	TRUE	FALSE	FALSE
TALONT001479198	ENSG00000130159	ECSIT-TALONT001479198	ECSIT	19	11250254	rs4804580	A	C	-278883	0.628906	1.14903e-11	-0.695113	0.3253	2.32697e-06	1e-08	0.000430014	Alveolar_transitional_cells	TRUE	FALSE	FALSE
ENST00000393033	ENSG00000123159	GIPC1-203	GIPC1	19	14470251	rs1042728	A	G	-25876	0.078125	5.55784e-24	0.626751	0.201075	3.32981e-07	1e-08	7.73831e-05	Alveolar_transitional_cells	FALSE	FALSE	TRUE
ENST00000596647	ENSG00000284797	AC008397.1-201	AC008397.1	19	18253990	rs10417536	G	C	-1361	0.300781	6.44287e-07	-0.888309	0.129407	0.000747971	0.436875	0.0448142	Alveolar_transitional_cells	FALSE	FALSE	FALSE
ENST00000507754	ENSG00000186010	NDUFA13-204	NDUFA13	19	18940148	rs1122821	A	G	-576077	0.289062	0.00357525	0.24967	0.0833374	3.47052e-07	0.371734	7.94495e-05	Alveolar_transitional_cells	FALSE	FALSE	FALSE
ENST00000545006	ENSG00000081665	ZNF506-204	ZNF506	19	19815751	rs1336054595	A	G	-5971	0.390625	4.88103e-09	1.05851	0.160239	2.03914e-05	0.261548	0.00252229	Alveolar_transitional_cells	FALSE	TRUE	TRUE
ENST00000335117	ENSG00000256229	ZNF486-201	ZNF486	19	20231023	rs1303375281	TA	T	63809	0.5	8.42361e-07	0.407517	0.0657885	0.000276864	0.0792403	0.0208165	Alveolar_transitional_cells	FALSE	FALSE	FALSE
ENST00000248342	ENSG00000178982	EIF3K-201	EIF3K	19	38305743	rs74619703	A	G	-313445	0.238281	0.000275869	0.170208	0.0453095	2.8724e-05	0.0657897	0.00341528	Alveolar_transitional_cells	FALSE	FALSE	TRUE
ENST00000221418	ENSG00000104823	ECH1-201	ECH1	19	38750025	rs58481662	T	C	-81769	0.148438	0.000144064	0.191596	0.0484351	0.000125602	0.04622	0.0112005	Alveolar_transitional_cells	TRUE	FALSE	FALSE
ENST00000221431	ENSG00000104835	SARS2-201	SARS2	19	39348314	rs62119681	C	G	417418	0.0507812	2.54228e-09	1.38607	0.236716	1.54078e-05	0.229568	0.00212314	Alveolar_transitional_cells	TRUE	FALSE	FALSE
ENST00000599539	ENSG00000105193	RPS16-204	RPS16	19	39487010	rs6508864	G	A	51095	0.5	1.06352e-08	1.12508	0.193884	0.000118037	0.162078	0.0108411	Alveolar_transitional_cells	FALSE	TRUE	FALSE
TALONT002852940	ENSG00000086544	ITPKC-TALONT002852940	ITPKC	19	39860847	rs4802061	A	T	-854259	0.117188	1.06973e-10	1.71408	0.359331	5.17191e-05	3.70874	0.0053964	Alveolar_transitional_cells	FALSE	TRUE	FALSE
ENST00000545387	ENSG00000105552	BCAT2-203	BCAT2	19	48821817	rs181513187	C	T	10805	0.0898438	8.43993e-22	0.68319	0.247259	2.51193e-11	2.18254e-08	2.14045e-08	Alveolar_transitional_cells	FALSE	FALSE	TRUE
ENST00000221403	ENSG00000104808	DHDH-201	DHDH	19	48945654	rs1363265402	CA	C	11955	0.574219	3.70823e-09	-1.16278	0.183986	5.64747e-05	0.292806	0.00573652	Alveolar_transitional_cells	FALSE	FALSE	TRUE
ENST00000426395	ENSG00000104870	FCGRT-202	FCGRT	19	50139358	rs62112590	C	T	626204	0.355469	7.86142e-30	0.802745	0.0729555	5.25954e-07	1e-08	0.000113621	Alveolar_transitional_cells	TRUE	FALSE	TRUE
ENST00000391752	ENSG00000170889	RPS9-203	RPS9	19	54197981	rs34629529	G	A	-2891	0.40625	2.5381e-15	1.75056	0.088027	0.00012384	1.53784	0.011108	Alveolar_transitional_cells	FALSE	TRUE	TRUE
ENST00000445961	ENSG00000170889	RPS9-208	RPS9	19	54196804	rs34172242	T	C	-4068	0.410156	3.01983e-09	1.34517	0.228375	6.83472e-05	0.289977	0.00685172	Alveolar_transitional_cells	FALSE	TRUE	TRUE
ENST00000598098	ENSG00000083845	RPS5-204	RPS5	19	58398379	rs1387181501	A	AC	11115	0.519531	2.91738e-07	-0.737562	0.127416	0.000639303	0.279551	0.0401872	Alveolar_transitional_cells	FALSE	TRUE	FALSE
TALONT000202587	ENSG00000035115	SH3YL1-TALONT000202587	SH3YL1	2	451914	rs2667203	C	T	187882	0.0859375	8.3081e-18	0.936473	0.114676	0.000620949	1.29832e-08	0.0393561	Alveolar_transitional_cells	FALSE	TRUE	TRUE
TALONT000230219	ENSG00000035115	SH3YL1-TALONT000230219	SH3YL1	2	242793	rs62114506	G	C	-21239	0.203125	1.74208e-12	-0.634719	0.0621367	7.19911e-09	0.129624	2.76051e-06	Alveolar_transitional_cells	FALSE	TRUE	TRUE
TALONT000321306	ENSG00000182551	ADI1-TALONT000321306	ADI1	2	4384957	rs62118157	A	G	865426	0.0585938	1.4826e-08	1.46419	0.268907	0.000390056	0.37483	0.0278265	Alveolar_transitional_cells	TRUE	FALSE	TRUE
ENST00000392061	ENSG00000218739	CEBPZOS-201	CEBPZOS	2	37187865	rs181277012	GA	G	-8643	0.113281	1.13779e-06	0.491133	0.0943398	0.00033939	0.118507	0.0245546	Alveolar_transitional_cells	FALSE	FALSE	TRUE
ENST00000478196	ENSG00000143947	RPS27A-208	RPS27A	2	56220246	rs139055756	TA	T	987557	0.253906	2.4175e-20	-0.543757	0.0596799	1.81814e-05	1e-08	0.00228318	Alveolar_transitional_cells	FALSE	FALSE	FALSE
ENST00000426997	ENSG00000237651	C2orf74-202	C2orf74	2	61173292	rs2600668	G	C	28224	0.320312	6.04368e-13	0.851857	0.0913733	4.92853e-09	0.257012	1.98932e-06	Alveolar_transitional_cells	FALSE	TRUE	TRUE
ENST00000464909	ENSG00000237651	C2orf74-204	C2orf74	2	61121669	rs1177283	A	G	-23439	0.382812	3.1376e-09	1.36678	0.222906	3.30498e-05	0.300432	0.00384031	Alveolar_transitional_cells	FALSE	TRUE	TRUE
ENST00000461370	ENSG00000115484	CCT4-202	CCT4	2	62339971	rs78385506	A	C	451513	0.199219	2.55138e-07	-0.490125	0.0951514	0.000486633	0.00324815	0.0326829	Alveolar_transitional_cells	FALSE	FALSE	FALSE
ENST00000244227	ENSG00000124380	SNRNP27-201	SNRNP27	2	69896676	rs1288264534	G	GT	2720	0.351562	1.59998e-09	-0.757668	0.0893834	1.96864e-06	0.273474	0.000372779	Alveolar_transitional_cells	FALSE	TRUE	FALSE
TALONT002306990	ENSG00000059728	MXD1-TALONT002306990	MXD1	2	70390705	rs111970588	A	ATAGAGAT	475664	0.429688	2.73673e-07	-0.686935	0.135307	0.000498909	9.96405e-05	0.0332709	Alveolar_transitional_cells	TRUE	FALSE	FALSE
ENST00000415783	ENSG00000116001	TIA1-203	TIA1	2	70486613	rs118053895	T	C	237953	0.0507812	7.12867e-10	1.17209	0.195232	6.86983e-06	2.49499e-08	0.00108629	Alveolar_transitional_cells	TRUE	FALSE	FALSE
TALONT002610851	ENSG00000118640	VAMP8-TALONT002610851	VAMP8	2	85587016	rs150679559	A	G	9430	0.292969	7.95987e-09	1.82034	0.290412	7.88007e-05	0.676982	0.00762788	Alveolar_transitional_cells	TRUE	TRUE	TRUE
TALONT002611268	ENSG00000118640	VAMP8-TALONT002611268	VAMP8	2	85509151	rs113743839	A	AG	-68435	0.289062	1.28907e-07	1.36191	0.232991	0.000796946	0.535726	0.0470139	Alveolar_transitional_cells	FALSE	TRUE	TRUE
TALONT002971547	ENSG00000114982	KANSL3-TALONT002971547	KANSL3	2	97193136	rs538707110	C	G	554790	0.0898438	2.55578e-08	1.36267	0.266305	6.63246e-05	0.00729328	0.0066927	Alveolar_transitional_cells	TRUE	FALSE	FALSE
ENST00000360507	ENSG00000115649	CNPPD1-201	CNPPD1	2	219854002	rs55780011	G	A	677077	0.203125	5.85562e-05	0.639337	0.152231	0.000838273	0.828635	0.0492624	Alveolar_transitional_cells	FALSE	FALSE	FALSE
TALONT000558261	ENSG00000125871	MGME1-TALONT000558261	MGME1	20	17794250	rs78634096	G	A	-174208	0.0625	2.15256e-07	1.23562	0.227775	0.00070724	0.242094	0.0432179	Alveolar_transitional_cells	TRUE	FALSE	FALSE
TALONT000917350	ENSG00000125977	EIF2S2-TALONT000917350	EIF2S2	20	34565346	rs1001425	G	C	453103	0.484375	5.03416e-18	-0.998777	0.117978	4.45256e-06	1e-08	0.000742323	Alveolar_transitional_cells	TRUE	FALSE	TRUE
ENST00000360668	ENSG00000101460	MAP1LC3A-201	MAP1LC3A	20	34581691	rs11467128	AAGAG	A	22973	0.476562	8.8899e-12	-1.16574	0.0922435	4.52991e-09	0.690483	1.93e-06	Alveolar_transitional_cells	FALSE	TRUE	FALSE
ENST00000397709	ENSG00000101460	MAP1LC3A-203	MAP1LC3A	20	34337819	rs1205338	C	G	-220899	0.667969	2.15506e-11	-1.58505	0.158808	1.12471e-08	1.42674	3.63491e-06	Alveolar_transitional_cells	FALSE	TRUE	FALSE
ENST00000397443	ENSG00000214078	CPNE1-204	CPNE1	20	36282301	rs13038810	A	G	617425	0.308594	2.58595e-20	-0.705464	0.077597	0.000757096	1e-08	0.0451844	Alveolar_transitional_cells	FALSE	TRUE	TRUE
TALONT001349132	ENSG00000124107	SLPI-TALONT001349132	SLPI	20	44303063	rs78991301	G	A	-951501	0.0664062	6.30475e-17	1.21583	0.258726	7.39505e-09	1e-08	2.76648e-06	Alveolar_transitional_cells	FALSE	TRUE	FALSE
ENST00000466205	ENSG00000101017	CD40-204	CD40	20	46518964	rs1311394280	TA	T	400616	0.0859375	1.66615e-13	1.5295	0.434219	3.53859e-05	1e-08	0.00396169	Alveolar_transitional_cells	TRUE	TRUE	TRUE
ENST00000243997	ENSG00000124172	ATP5F1E-201	ATP5F1E	20	58099475	rs6128267	C	T	-932860	0.238281	0.014844	-0.301256	0.109168	0.000455866	0.544419	0.0313548	Alveolar_transitional_cells	FALSE	FALSE	FALSE
TALONT001874757	ENSG00000101246	ARFRP1-TALONT001874757	ARFRP1	20	63738073	rs150938918	C	CGGGGCG	30060	0.289062	7.18278e-08	1.12434	0.172829	0.000122002	1.13016	0.0110377	Alveolar_transitional_cells	FALSE	FALSE	TRUE
ENST00000348257	ENSG00000101150	TPD52L2-203	TPD52L2	20	63677133	rs6011026	A	G	-188157	0.113281	7.52615e-20	0.936228	0.105365	1.40077e-09	2.06943e-08	7.05009e-07	Alveolar_transitional_cells	FALSE	FALSE	FALSE
ENST00000665779	ENSG00000215386	MIR99AHG-302	MIR99AHG	21	16331664	rs1258728317	TA	T	-87728	0.945312	1.22126e-08	-1.29874	0.223712	0.000519977	0.450897	0.0343769	Alveolar_transitional_cells	TRUE	FALSE	FALSE
ENST00000344691	ENSG00000159216	RUNX1-202	RUNX1	21	34707437	rs10657933	G	GCACACACACA	-181253	0.164062	5.90095e-12	0.814021	0.338179	3.31246e-06	1.2519e-08	0.000582594	Alveolar_transitional_cells	TRUE	FALSE	FALSE
ENST00000340344	ENSG00000160194	NDUFV3-201	NDUFV3	21	42794948	rs9984199	A	G	-98320	0.847656	1.48279e-09	0.42506	0.064437	4.42375e-06	0.0173541	0.000742323	Alveolar_transitional_cells	FALSE	TRUE	TRUE
TALONT001002607	ENSG00000182362	YBEY-TALONT001002607	YBEY	21	46314131	rs140166854	G	GTTTTTTTTTTTTGT	28293	0.300781	2.94977e-08	-0.715842	0.126721	8.56283e-05	0.0281146	0.00820858	Alveolar_transitional_cells	FALSE	TRUE	TRUE
ENST00000397701	ENSG00000182362	YBEY-206	YBEY	21	46209354	rs2839145	G	A	-76988	0.226562	8.29567e-08	-0.525223	0.072291	4.91628e-05	0.122406	0.00520044	Alveolar_transitional_cells	FALSE	TRUE	TRUE
ENST00000290765	ENSG00000133433	GSTT2B-201	GSTT2B	22	23921287	rs4822457	C	T	-39899	0.425781	5.83503e-08	-0.969392	0.132464	0.000131927	0.617069	0.0116966	Alveolar_transitional_cells	FALSE	FALSE	TRUE
TALONT000995799	ENSG00000100151	PICK1-TALONT000995799	PICK1	22	38087148	rs142739979	T	TTCATGGGTG	29948	0.1875	2.72112e-06	0.642734	0.137957	0.000156624	0.398619	0.0134208	Alveolar_transitional_cells	FALSE	FALSE	TRUE
TALONT001108968	ENSG00000100316	RPL3-TALONT001108968	RPL3	22	39305126	rs1214026214	CT	C	-14497	0.0546875	3.49947e-22	1.55159	0.105184	7.60984e-09	0.454053	2.77905e-06	Alveolar_transitional_cells	FALSE	FALSE	FALSE
ENST00000331479	ENSG00000183172	SMDT1-201	SMDT1	22	42101898	rs1261090243	AT	A	22198	0.203125	9.8994e-12	-0.268868	0.0298083	1.99675e-08	0.0334886	6.12527e-06	Alveolar_transitional_cells	FALSE	TRUE	FALSE
TALONT000524213	ENSG00000125037	EMC3-TALONT000524213	EMC3	3	9935560	rs3894571	T	C	-51278	0.402344	2.25681e-11	1.25905	0.198372	0.000269436	1e-08	0.0204586	Alveolar_transitional_cells	FALSE	TRUE	FALSE
ENST00000383791	ENSG00000131370	SH3BP5-202	SH3BP5	3	15051155	rs79870383	A	G	-281431	0.0742188	8.88731e-09	0.785347	0.150659	0.000272973	0.294926	0.020625	Alveolar_transitional_cells	FALSE	FALSE	TRUE
ENST00000383767	ENSG00000144642	RBMS3-203	RBMS3	3	29280277	rs3889281	A	T	-794	0.0625	4.17457e-12	1.36272	0.369643	1.34676e-05	1e-08	0.00193054	Alveolar_transitional_cells	TRUE	FALSE	FALSE
ENST00000307526	ENSG00000170293	CMTM8-201	CMTM8	3	32060987	rs139754896	A	AAG	-177693	0.859375	1.25573e-13	-0.598765	0.0818278	1.01358e-09	1e-08	5.36081e-07	Alveolar_transitional_cells	TRUE	TRUE	FALSE
ENST00000396203	ENSG00000188846	RPL14-202	RPL14	3	40451727	rs6801859	G	T	-5612	0.46875	2.26575e-10	-0.432754	0.048003	3.32849e-07	0.146678	7.73831e-05	Alveolar_transitional_cells	FALSE	FALSE	TRUE
ENST00000452906	ENSG00000181061	HIGD1A-204	HIGD1A	3	42705936	rs6783750	C	T	-98497	0.242188	1.90459e-32	1.39295	0.263155	4.96633e-10	1e-08	2.82126e-07	Alveolar_transitional_cells	FALSE	FALSE	FALSE
ENST00000483201	ENSG00000114648	KLHL18-206	KLHL18	3	47183194	rs1160979448	CA	C	-99765	0.746094	2.69323e-07	1.04878	0.17414	0.00020522	0.231419	0.0163092	Alveolar_transitional_cells	FALSE	TRUE	TRUE
ENST00000306125	ENSG00000172053	QARS-201	QARS	3	50085227	rs138050285	T	C	980470	0.621094	0.00110379	-0.375929	0.100434	0.000397135	0.504783	0.0280704	Alveolar_transitional_cells	FALSE	FALSE	FALSE
ENST00000294189	ENSG00000162244	RPL29-201	RPL29	3	52005208	rs57263506	A	G	9313	0.09375	2.34629e-08	-0.790879	0.0675143	1.23227e-11	0.182693	1.1118e-08	Alveolar_transitional_cells	FALSE	TRUE	FALSE
ENST00000498274	ENSG00000081154	PCNP-207	PCNP	3	101695806	rs199551792	A	G	121620	0.34375	1.86384e-16	0.739202	0.225481	0.000155011	1e-08	0.0133571	Alveolar_transitional_cells	FALSE	FALSE	TRUE
ENST00000667395	ENSG00000272758	AC083798.2-206	AC083798.2	3	122373276	rs11328387	GT	G	-42937	0.382812	9.04627e-09	-1.17091	0.173081	7.90734e-05	0.35583	0.00762788	Alveolar_transitional_cells	FALSE	FALSE	TRUE
ENST00000623711	ENSG00000163785	RYK-209	RYK	3	134343070	rs1361265267	T	G	92326	0.871094	1.77355e-23	-0.911365	0.537651	1.0571e-08	2.01495e-08	3.63491e-06	Alveolar_transitional_cells	FALSE	FALSE	TRUE
TALONT003705172	ENSG00000114770	ABCC5-TALONT003705172	ABCC5	3	184750815	rs4381915	G	A	732931	0.101562	2.17618e-30	1.09379	0.103564	3.04778e-12	1e-08	3.94382e-09	Alveolar_transitional_cells	TRUE	FALSE	TRUE
ENST00000273860	ENSG00000145247	OCIAD2-201	OCIAD2	4	48871391	rs1218347954	AT	A	-35397	0.382812	4.0008e-07	0.509633	0.101583	0.000669182	3.92659e-05	0.041387	Alveolar_transitional_cells	FALSE	TRUE	TRUE
ENST00000608365	ENSG00000272626	AC021146.12-201	AC021146.12	4	68897235	rs7678798	T	C	-9748	0.132812	2.25817e-10	2.69245	0.352321	0.000106179	2.5534	0.00981076	Alveolar_transitional_cells	FALSE	FALSE	FALSE
ENST00000510390	ENSG00000163734	CXCL3-203	CXCL3	4	74761134	rs1444673415	G	GA	722484	0.0585938	4.33848e-49	1.60697	0.428682	3.50003e-05	1e-08	0.00394733	Alveolar_transitional_cells	FALSE	FALSE	FALSE
ENST00000640900	ENSG00000138760	SCARB2-225	SCARB2	4	77118541	rs58890008	C	T	955084	0.0625	1.17372e-25	61.032	NA	3.77737e-12	4.7468e-08	4.45674e-09	Alveolar_transitional_cells	TRUE	TRUE	TRUE
TALONT002167020	ENSG00000138821	SLC39A8-TALONT002167020	SLC39A8	4	102429601	rs6821848	G	T	84462	0.0507812	3.73475e-09	1.40511	0.262588	0.000402421	5.37512e-05	0.0283136	Alveolar_transitional_cells	TRUE	TRUE	TRUE
ENST00000602520	ENSG00000269893	SNHG8-203	SNHG8	4	118265836	rs1208627796	TC	T	-12873	0.167969	2.71156e-16	0.891124	0.0759412	1.18404e-10	0.289157	8.25496e-08	Alveolar_transitional_cells	FALSE	TRUE	TRUE
TALONT002596593	ENSG00000109381	ELF2-TALONT002596593	ELF2	4	139837122	rs1185733778	CA	C	752797	0.0664062	3.86473e-08	1.91403	0.395447	0.000309331	0.000216639	0.0229205	Alveolar_transitional_cells	TRUE	FALSE	TRUE
TALONT002861397	ENSG00000171497	PPID-TALONT002861397	PPID	4	159053596	rs77927026	C	T	330200	0.109375	3.29745e-07	0.968253	0.197223	0.000532223	2.30094e-05	0.0350355	Alveolar_transitional_cells	TRUE	FALSE	FALSE
ENST00000503362	ENSG00000129128	SPCS3-201	SPCS3	4	176331855	rs71613791	T	C	11889	0.308594	1.30355e-09	-0.383141	0.0521272	5.06891e-07	0.103021	0.000111068	Alveolar_transitional_cells	FALSE	TRUE	FALSE
TALONT001087999	ENSG00000062194	GPBP1-TALONT001087999	GPBP1	5	57292983	rs17678708	C	T	119160	0.617188	4.45916e-15	0.635223	0.0815452	1.40747e-05	1e-08	0.00198054	Alveolar_transitional_cells	TRUE	TRUE	TRUE
TALONT001375346	ENSG00000183323	CCDC125-TALONT001375346	CCDC125	5	68722618	rs72761687	T	A	-610175	0.0664062	1.18529e-06	1.59006	0.375577	0.000537453	6.68298e-05	0.0351168	Alveolar_transitional_cells	TRUE	FALSE	TRUE
ENST00000338635	ENSG00000152422	XRCC4-202	XRCC4	5	83340243	rs16900340	G	A	262716	0.746094	8.69232e-08	-1.22941	0.217879	0.000327342	0.385573	0.0239086	Alveolar_transitional_cells	FALSE	FALSE	TRUE
ENST00000361189	ENSG00000198961	PJA2-201	PJA2	5	110128788	rs112206930	C	T	718814	0.0585938	1.13334e-21	0.905863	0.400652	3.14282e-06	1e-08	0.000560522	Alveolar_transitional_cells	FALSE	FALSE	FALSE
ENST00000513345	ENSG00000169567	HINT1-209	HINT1	5	131047090	rs7443930	T	C	-118243	0.757812	1.00622e-10	0.892656	0.0873556	4.3306e-10	0.261102	2.55473e-07	Alveolar_transitional_cells	FALSE	FALSE	TRUE
ENST00000498309	ENSG00000164405	UQCRQ-206	UQCRQ	5	132866205	rs17166294	T	C	-428	0.164062	1.89914e-14	0.949428	0.0896082	8.79572e-09	0.279521	3.13743e-06	Alveolar_transitional_cells	FALSE	TRUE	TRUE
TALONT002786147	ENSG00000120306	CYSTM1-TALONT002786147	CYSTM1	5	139394718	rs73255289	C	T	-713066	0.101562	0.000100973	1.06934	0.473626	0.00020296	5.52146	0.0162985	Alveolar_transitional_cells	FALSE	FALSE	TRUE
TALONT002947536	ENSG00000164265	SCGB3A2-TALONT002947536	SCGB3A2	5	147871418	rs149734429	C	T	736	0.226562	1.47347e-13	2.00211	0.172051	1.09852e-08	2.42527	3.63491e-06	Alveolar_transitional_cells	FALSE	TRUE	TRUE
TALONT002947561	ENSG00000164265	SCGB3A2-TALONT002947561	SCGB3A2	5	147873051	rs111327327	A	G	2369	0.273438	3.20571e-13	1.23263	0.120617	3.52028e-08	0.871151	1.05871e-05	Alveolar_transitional_cells	TRUE	TRUE	TRUE
TALONT002947602	ENSG00000164265	SCGB3A2-TALONT002947602	SCGB3A2	5	147872425	rs111617369	T	C	1743	0.269531	4.76108e-11	1.73616	0.213742	1.01656e-06	1.20822	0.000197367	Alveolar_transitional_cells	TRUE	TRUE	TRUE
TALONT002947658	ENSG00000164265	SCGB3A2-TALONT002947658	SCGB3A2	5	147872155	rs59255213	C	A	1473	0.210938	3.96862e-10	1.43974	0.208506	5.9193e-06	1.34645	0.000965858	Alveolar_transitional_cells	TRUE	TRUE	TRUE
ENST00000514688	ENSG00000164265	SCGB3A2-204	SCGB3A2	5	147870554	rs28826923	C	A	-1464	0.265625	5.30046e-09	0.885275	0.1246	1.83094e-05	0.481585	0.00228318	Alveolar_transitional_cells	TRUE	TRUE	TRUE
TALONT000352229	ENSG00000137275	RIPK1-TALONT000352229	RIPK1	6	2652982	rs13209716	C	T	-431135	0.0664062	4.77775e-08	1.70977	0.351391	0.000307243	5.48645e-05	0.0228763	Alveolar_transitional_cells	TRUE	FALSE	FALSE
ENST00000438998	ENSG00000180822	PSMG4-206	PSMG4	6	3267170	rs11305981	AT	A	8276	0.671875	5.40863e-07	-0.186193	0.0344238	1.66258e-05	0.00750683	0.00216108	Alveolar_transitional_cells	FALSE	TRUE	TRUE
ENST00000419065	ENSG00000180822	PSMG4-205	PSMG4	6	3264292	rs200271803	C	T	5340	0.582031	1.83272e-11	1.06851	0.115948	1.48825e-08	0.441971	4.65854e-06	Alveolar_transitional_cells	FALSE	TRUE	TRUE
ENST00000486622	ENSG00000137393	RNF144B-202	RNF144B	6	18348734	rs6923849	A	T	-38780	0.191406	2.67692e-11	2.24342	0.212378	4.20087e-08	3.0102	1.1814e-05	Alveolar_transitional_cells	FALSE	TRUE	TRUE
TALONT001165898	ENSG00000206503	HLA-A-TALONT001165898	HLA-A	6	29662483	rs1206962297	C	CA	-271622	0.0664062	4.14068e-10	1.57364	0.283731	4.67114e-05	1.25818	0.00505088	Alveolar_transitional_cells	FALSE	TRUE	TRUE
TALONT001167414	ENSG00000206503	HLA-A-TALONT001167414	HLA-A	6	29940475	rs9260057	G	A	-2057	0.320312	1.87913e-09	1.78947	0.283451	0.000144338	0.441285	0.0125788	Alveolar_transitional_cells	FALSE	TRUE	TRUE
ENST00000376782	ENSG00000066379	ZNRD1-203	ZNRD1	6	29999959	rs6924097	A	G	-61298	0.0625	5.97707e-08	0.794702	0.140251	0.000734686	0.0340764	0.044277	Alveolar_transitional_cells	FALSE	TRUE	FALSE
TALONT001332666	ENSG00000137312	FLOT1-TALONT001332666	FLOT1	6	30732720	rs9262155	A	G	-9967	0.503906	1.45362e-27	-0.907835	0.267004	0.000323514	1e-08	0.023742	Alveolar_transitional_cells	TRUE	TRUE	TRUE
TALONT001368256	ENSG00000196260	SFTA2-TALONT001368256	SFTA2	6	30922654	rs885905	A	G	-9455	0.796875	3.96895e-16	-0.623688	0.0638699	1.00241e-06	0.244432	0.000197115	Alveolar_transitional_cells	FALSE	TRUE	TRUE
TALONT001391180	ENSG00000204525	HLA-C-TALONT001391180	HLA-C	6	31148433	rs130071	G	A	-123697	0.078125	3.51881e-23	2.09415	0.209004	0.000487961	2.44097	0.0326829	Alveolar_transitional_cells	FALSE	TRUE	TRUE
TALONT001424465	ENSG00000234745	HLA-B-TALONT001424465	HLA-B	6	31353861	rs12198288	G	A	-3318	0.0742188	1.257e-11	1.83607	0.223998	0.000208734	0.853248	0.0164767	Alveolar_transitional_cells	FALSE	TRUE	TRUE
TALONT001424678	ENSG00000234745	HLA-B-TALONT001424678	HLA-B	6	31361525	rs2428492	T	C	4337	0.472656	2.34576e-08	1.21174	0.152352	0.000170982	1.0206	0.0142185	Alveolar_transitional_cells	FALSE	TRUE	TRUE
ENST00000375663	ENSG00000204394	VARS-215	VARS	6	32416723	rs2227138	C	T	620971	0.0546875	1.15359e-06	2.65754	0.578051	0.00067764	3.82201	0.0417417	Alveolar_transitional_cells	TRUE	FALSE	FALSE
ENST00000375635	ENSG00000204387	SNHG32-202	SNHG32	6	31138722	rs9263726	G	A	-696186	0.0507812	2.18775e-11	1.6098	0.238493	0.000247231	0.391926	0.0188659	Alveolar_transitional_cells	FALSE	TRUE	TRUE
TALONT001636494	ENSG00000204356	NELFE-TALONT001636494	NELFE	6	31311520	rs9264978	G	T	-647451	0.441406	3.09278e-13	-1.30613	0.379978	6.02404e-06	1e-08	0.000972601	Alveolar_transitional_cells	TRUE	FALSE	FALSE
TALONT001737932	ENSG00000198502	HLA-DRB5-TALONT001737932	HLA-DRB5	6	32526888	rs73407285	C	T	-3399	0.859375	5.7905e-12	-1.88862	0.247775	2.53286e-06	1.27992	0.000462491	Alveolar_transitional_cells	FALSE	TRUE	TRUE
TALONT001746251	ENSG00000198502	HLA-DRB5-TALONT001746251	HLA-DRB5	6	32485806	rs9269237	C	T	-44481	0.410156	1.37612e-09	-1.5662	0.235598	1.65736e-05	0.512862	0.00216108	Alveolar_transitional_cells	FALSE	TRUE	TRUE
TALONT001741288	ENSG00000198502	HLA-DRB5-TALONT001741288	HLA-DRB5	6	32669695	rs17212014	C	T	79952	0.246094	1.16426e-08	1.37829	0.240123	0.00047584	0.658821	0.0324377	Alveolar_transitional_cells	FALSE	TRUE	TRUE
ENST00000244496	ENSG00000124541	RRP36-201	RRP36	6	43026905	rs11415536	T	TA	5282	0.25	2.47216e-07	-0.743808	0.100214	0.000159379	0.263291	0.013581	Alveolar_transitional_cells	FALSE	FALSE	FALSE
ENST00000230124	ENSG00000112367	FIG4-201	FIG4	6	109856635	rs143290212	T	C	165323	0.0585938	9.19567e-10	1.50683	0.248112	2.08854e-06	0.438268	0.00039066	Alveolar_transitional_cells	FALSE	TRUE	FALSE
TALONT003182653	ENSG00000111885	MAN1A1-TALONT003182653	MAN1A1	6	118686145	rs6937176	A	G	-502432	0.289062	2.22664e-31	0.887988	0.0800248	1.29936e-14	1e-08	3.32161e-11	Alveolar_transitional_cells	FALSE	TRUE	FALSE
ENST00000367697	ENSG00000051620	HEBP2-201	HEBP2	6	138377460	rs1463254083	T	A	-26787	0.0546875	5.86129e-17	1.57328	0.202443	0.000143164	0.521449	0.0125477	Alveolar_transitional_cells	FALSE	TRUE	FALSE
ENST00000507704	ENSG00000130396	AFDN-218	AFDN	6	168833294	rs143948385	T	G	881390	0.0546875	3.76103e-09	1.7261	0.38693	0.000736118	2.07431	0.044277	Alveolar_transitional_cells	TRUE	TRUE	FALSE
TALONT000286638	ENSG00000164880	INTS1-TALONT000286638	INTS1	7	1288916	rs75701624	C	T	-192572	0.0546875	9.29155e-10	3.16167	0.628824	6.73319e-06	4.62692	0.00107577	Alveolar_transitional_cells	TRUE	FALSE	TRUE
ENST00000316731	ENSG00000146574	CCZ1B-201	CCZ1B	7	6823047	rs7789081	T	C	-3723	0.558594	8.94144e-12	-1.11851	0.109985	1.5343e-10	0.520238	1.02318e-07	Alveolar_transitional_cells	FALSE	TRUE	TRUE
ENST00000463284	ENSG00000196683	TOMM7-204	TOMM7	7	22814387	rs10950922	C	T	-8462	0.84375	8.96374e-15	-1.33629	0.119039	1.09937e-08	0.594989	3.63491e-06	Alveolar_transitional_cells	FALSE	TRUE	FALSE
TALONT001881810	ENSG00000277149	TYW1B-TALONT001881810	TYW1B	7	72802622	rs1189520606	C	CT	-25578	0.261719	1.56407e-08	0.829453	0.145278	0.000170146	0.0861098	0.0142185	Alveolar_transitional_cells	FALSE	FALSE	FALSE
ENST00000411832	ENSG00000106635	BCL7B-202	BCL7B	7	74119173	rs2356528	G	A	561502	0.0976562	3.95866e-14	1.24857	0.173828	9.9435e-05	2.37469e-08	0.00924328	Alveolar_transitional_cells	FALSE	FALSE	FALSE
ENST00000297873	ENSG00000165171	METTL27-201	METTL27	7	73834161	rs11293092	AT	A	-8355	0.535156	3.02422e-08	-0.807065	0.112995	3.00141e-05	0.471686	0.00352049	Alveolar_transitional_cells	FALSE	FALSE	TRUE
ENST00000461988	ENSG00000127948	POR-218	POR	7	76426907	rs10233572	C	CACACACACAA	511752	0.742188	6.93333e-19	0.423451	0.0479125	2.87277e-12	1e-08	3.94382e-09	Alveolar_transitional_cells	TRUE	FALSE	TRUE
ENST00000461263	ENSG00000146701	MDH2-205	MDH2	7	76216279	rs3960554	G	T	168228	0.453125	4.70484e-10	0.716528	0.0843077	6.70713e-07	0.19614	0.000137932	Alveolar_transitional_cells	FALSE	FALSE	TRUE
ENST00000490437	ENSG00000075142	SRI-210	SRI	7	87608086	rs11395081	A	AT	-618890	0.09375	2.93805e-37	1.41081	0.118675	5.48547e-05	1e-08	0.00564675	Alveolar_transitional_cells	TRUE	TRUE	FALSE
TALONT002926750	ENSG00000105835	NAMPT-TALONT002926750	NAMPT	7	105759484	rs139359335	G	GTGTGTT	-526128	0.9375	3.66911e-24	-1.40417	0.146052	4.90072e-08	1e-08	1.29599e-05	Alveolar_transitional_cells	TRUE	FALSE	FALSE
ENST00000343213	ENSG00000105971	CAV2-202	CAV2	7	116498962	rs1160816029	TA	T	-778	0.0546875	4.80376e-07	0.710788	0.117366	0.000432037	0.226204	0.0298496	Alveolar_transitional_cells	TRUE	TRUE	TRUE
TALONT003117872	ENSG00000081803	CADPS2-TALONT003117872	CADPS2	7	122238697	rs12706395	C	T	-647763	0.0507812	1.38482e-08	1.87179	0.327749	3.0068e-05	0.395393	0.00352049	Alveolar_transitional_cells	TRUE	TRUE	TRUE
ENST00000429901	ENSG00000231721	LINC-PINT-203	LINC-PINT	7	131065995	rs7776472	A	G	-41933	0.0742188	1.21748e-14	1.00745	0.134169	4.23478e-07	4.02009e-08	9.41354e-05	Alveolar_transitional_cells	FALSE	TRUE	TRUE
ENST00000253861	ENSG00000131558	EXOC4-201	EXOC4	7	132688039	rs677153	G	A	-565039	0.65625	1.39369e-20	-1.20025	0.136893	1.1974e-15	1e-08	3.67317e-12	Alveolar_transitional_cells	TRUE	TRUE	TRUE
ENST00000636435	ENSG00000104763	ASAH1-226	ASAH1	8	18059837	rs10448130	C	T	-24305	0.363281	2.42507e-16	-0.426565	0.0338564	1.46503e-12	0.102562	2.49675e-09	Alveolar_transitional_cells	FALSE	TRUE	FALSE
TALONT000732557	ENSG00000168484	SFTPC-TALONT000732557	SFTPC	8	22384744	rs1195961057	T	TA	223089	0.457031	4.27127e-34	1.0281	0.250907	4.81845e-09	1e-08	1.98932e-06	Alveolar_transitional_cells	TRUE	FALSE	TRUE
TALONT001009673	ENSG00000092964	DPYSL2-TALONT001009673	DPYSL2	8	25987048	rs11304313	TA	T	-590014	0.0546875	3.3027e-08	0.714468	0.128732	0.000183009	0.0312279	0.0150107	Alveolar_transitional_cells	TRUE	FALSE	FALSE
ENST00000487273	ENSG00000168615	ADAM9-209	ADAM9	8	39968045	rs12681548	A	G	971072	0.273438	6.74406e-23	0.781668	0.196629	3.71106e-10	1e-08	2.35932e-07	Alveolar_transitional_cells	FALSE	FALSE	FALSE
ENST00000445642	ENSG00000198363	ASPH-205	ASPH	8	62043279	rs1342318553	GA	G	328639	0.492188	1.70603e-40	-2.01577	0.409252	1.17593e-11	1e-08	1.1118e-08	Alveolar_transitional_cells	TRUE	TRUE	TRUE
ENST00000619594	ENSG00000176731	RBIS-213	RBIS	8	85268677	rs10712447	CT	C	48303	0.4375	2.30519e-08	0.195258	0.0299315	1.21556e-05	0.0501159	0.0017727	Alveolar_transitional_cells	FALSE	FALSE	TRUE
ENST00000612809	ENSG00000176731	RBIS-208	RBIS	8	85268677	rs10712447	CT	C	48302	0.4375	4.88254e-06	0.611138	0.110197	0.000338582	0.715217	0.0245546	Alveolar_transitional_cells	FALSE	FALSE	TRUE
TALONT002013747	ENSG00000176623	RMDN1-TALONT002013747	RMDN1	8	86243034	rs112118261	C	CA	-265641	0.417969	7.99769e-08	1.08115	0.194042	0.000611254	0.37612	0.0389023	Alveolar_transitional_cells	FALSE	FALSE	TRUE
ENST00000521440	ENSG00000104408	EIF3E-211	EIF3E	8	108537508	rs1330621482	G	T	288810	0.503906	4.59572e-07	0.322961	0.0624183	0.000610942	0.00810419	0.0389023	Alveolar_transitional_cells	FALSE	FALSE	TRUE
ENST00000394920	ENSG00000161016	RPL8-202	RPL8	8	144775843	rs35296573	TAAG	T	-16546	0.28125	1.88137e-07	-0.296781	0.0517069	0.000187047	0.0263595	0.0152603	Alveolar_transitional_cells	FALSE	TRUE	FALSE
TALONT000210439	ENSG00000172785	CBWD1-TALONT000210439	CBWD1	9	194968	rs9406751	T	C	15952	0.371094	2.12256e-08	-0.555657	0.0803148	3.43529e-05	0.107248	0.00390301	Alveolar_transitional_cells	FALSE	TRUE	TRUE
ENST00000382393	ENSG00000172785	CBWD1-206	CBWD1	9	191587	rs2777125	T	C	12542	0.382812	1.13577e-08	-0.513719	0.0768043	1.82144e-05	0.0756793	0.00228318	Alveolar_transitional_cells	FALSE	TRUE	TRUE
TALONT000658065	ENSG00000107201	DDX58-TALONT000658065	DDX58	9	31575199	rs4879526	A	T	-950997	0.949219	8.55743e-08	-1.54065	0.302871	0.000599303	2.59685e-05	0.0384609	Alveolar_transitional_cells	TRUE	FALSE	FALSE
ENST00000376808	ENSG00000106733	NMRK1-202	NMRK1	9	75069774	rs3752955	A	C	-18443	0.710938	1.49795e-08	-1.52635	0.296619	0.000313692	0.061558	0.0231319	Alveolar_transitional_cells	FALSE	TRUE	TRUE
ENST00000252506	ENSG00000130222	GADD45G-201	GADD45G	9	89592393	rs7357754	A	G	-12619	0.277344	1.47483e-08	0.366904	0.0609983	4.53512e-05	0.195959	0.00496857	Alveolar_transitional_cells	FALSE	TRUE	FALSE
ENST00000483056	ENSG00000188938	FAM120AOS-208	FAM120AOS	9	93438832	rs139058397	C	CA	-12376	0.0703125	3.54969e-14	1.13549	0.156949	5.5612e-05	2.55323e-08	0.00568654	Alveolar_transitional_cells	TRUE	FALSE	TRUE
ENST00000423924	ENSG00000224848	AL589843.1-207	AL589843.1	9	97137587	rs118125845	G	A	450532	0.0625	6.7954e-11	2.00077	0.380425	3.34255e-06	9.70576e-05	0.000582594	Alveolar_transitional_cells	TRUE	FALSE	TRUE
ENST00000400613	ENSG00000188959	C9orf152-201	C9orf152	9	110173136	rs1173168394	CAAAAAAAA	C	-35053	0.78125	6.39596e-08	-1.07097	0.189854	0.000788788	0.938931	0.0468934	Alveolar_transitional_cells	FALSE	FALSE	TRUE
TALONT002226445	ENSG00000136888	ATP6V1G1-TALONT002226445	ATP6V1G1	9	114771891	rs12004944	T	C	184122	0.257812	2.0117e-65	1.54651	0.102659	1.65006e-05	1e-08	0.00216108	Alveolar_transitional_cells	FALSE	FALSE	TRUE
TALONT002508791	ENSG00000136830	NIBAN2-TALONT002508791	NIBAN2	9	127578816	rs4240419	C	T	9863	0.703125	9.97005e-10	-1.11063	0.196087	9.93351e-06	0.000159189	0.00149373	Alveolar_transitional_cells	TRUE	FALSE	FALSE
TALONT002678296	ENSG00000148343	MIGA2-TALONT002678296	MIGA2	9	128910876	rs77711802	C	T	-125745	0.0585938	1.04051e-06	2.08289	0.487418	0.000474304	2.07319	0.0324377	Alveolar_transitional_cells	TRUE	FALSE	FALSE
ENST00000290079	ENSG00000244187	TMEM141-201	TMEM141	9	136788476	rs2784048	C	T	-2868	0.121094	8.06749e-12	-0.777132	0.0700593	6.06545e-10	0.140986	3.32259e-07	Alveolar_transitional_cells	FALSE	FALSE	TRUE
ENST00000247161	ENSG00000126767	ELK1-201	ELK1	X	48025067	rs200100699	G	GT	374579	0.167969	5.41508e-07	1.22247	0.234354	1.49822e-05	1.74584	0.00208908	Alveolar_transitional_cells	FALSE	FALSE	FALSE
ENST00000477847	ENSG00000182518	FAM104B-205	FAM104B	X	54621264	rs12353815	T	C	-539855	0.136719	3.29576e-06	1.13841	0.230538	0.000479321	0.339914	0.0325304	Alveolar_transitional_cells	TRUE	FALSE	FALSE
ENST00000359889	ENSG00000071889	FAM3A-202	FAM3A	X	153709161	rs1184860739	C	CTGAGGT	-807075	0.0507812	1.22796e-07	1.23961	0.324555	0.000647649	1.48195	0.0403809	Alveolar_transitional_cells	FALSE	FALSE	FALSE
TALONT000641932	ENSG00000157916	RER1-TALONT000641932	RER1	1	2394570	rs1123571	G	A	2795	0.30315	5.64158e-09	0.7671	0.119561	9.94875e-05	0.200775	0.0173078	Club	FALSE	TRUE	TRUE
TALONT001782036	ENSG00000184454	NCMAP-TALONT001782036	NCMAP	1	24554962	rs6424101	G	T	-1125	0.480315	2.4032e-09	-0.613347	0.0779141	5.12599e-06	0.35547	0.00161255	Club	FALSE	FALSE	FALSE
ENST00000372235	ENSG00000126106	TMEM53-201	TMEM53	1	44459186	rs11379941	G	GT	-215257	0.0590551	2.45907e-08	1.35648	0.209632	6.61586e-05	0.679989	0.0126136	Club	TRUE	FALSE	TRUE
ENST00000271002	ENSG00000142856	ITGB3BP-201	ITGB3BP	1	63566612	rs1740397	A	G	43397	0.700787	2.85301e-08	-0.48535	0.0783018	0.000165767	0.132167	0.0247934	Club	FALSE	TRUE	TRUE
ENST00000484310	ENSG00000156171	DRAM2-208	DRAM2	1	111139496	rs3762374	C	T	-707	0.417323	1.06793e-07	0.825322	0.1121	6.4792e-05	0.628752	0.0126136	Club	FALSE	TRUE	TRUE
ENST00000368392	ENSG00000185499	MUC1-207	MUC1	1	155133406	rs4971066	T	G	-59487	0.877953	3.77832e-13	-2.60975	0.275977	1.23543e-07	4.63669	6.8925e-05	Club	FALSE	FALSE	TRUE
ENST00000368279	ENSG00000160783	PMF1-203	PMF1	1	156236330	rs1052067	G	A	23337	0.204724	9.20377e-08	1.77587	0.267081	0.000321908	0.861293	0.0410096	Club	FALSE	FALSE	TRUE
ENST00000466967	ENSG00000215845	TSTD1-206	TSTD1	1	161002956	rs1219326001	GT	G	-35773	0.53937	4.78573e-08	0.871124	0.150547	0.000142731	0.147316	0.02264	Club	FALSE	TRUE	TRUE
TALONT003958269	ENSG00000196352	CD55-TALONT003958269	CD55	1	207334753	rs28738985	C	CAA	13110	0.484252	1.08729e-10	-1.43083	0.143156	2.19341e-07	0.992291	0.000113296	Club	FALSE	TRUE	TRUE
ENST00000344029	ENSG00000143502	SUSD4-203	SUSD4	1	223068331	rs75221014	C	T	-295836	0.0472441	1.91267e-07	0.749965	0.133216	0.000354284	0.108383	0.0440925	Club	TRUE	FALSE	FALSE
ENST00000391839	ENSG00000203667	COX20-202	COX20	1	244276931	rs559183	C	T	-558725	0.909449	1.16972e-07	-0.603522	0.110825	0.000247941	0.150882	0.032881	Club	FALSE	FALSE	TRUE
ENST00000602763	ENSG00000225383	SFTA1P-204	SFTA1P	10	10767885	rs7085963	A	G	-27108	0.444882	1.52052e-10	-0.666903	0.0762432	2.76176e-06	0.276251	0.000992955	Club	FALSE	TRUE	TRUE
ENST00000371852	ENSG00000138135	CH25H-201	CH25H	10	89345539	rs201313058	T	A	138222	0.0826772	8.63176e-31	16509.7	NA	6.4189e-09	1e-08	5.76959e-06	Club	FALSE	FALSE	FALSE
TALONT002494627	ENSG00000107438	PDLIM1-TALONT002494627	PDLIM1	10	95666240	rs1255594086	C	CT	375228	0.511811	1.09558e-55	1.01709	0.406715	7.64404e-16	1e-08	1.76678e-12	Club	TRUE	TRUE	FALSE
ENST00000370635	ENSG00000171160	MORN4-202	MORN4	10	97613624	rs139135395	T	TCAA	-19867	0.212598	1.1382e-14	1.17895	0.109939	2.55659e-10	0.669529	3.18181e-07	Club	FALSE	FALSE	TRUE
ENST00000448244	ENSG00000055950	MRPL43-209	MRPL43	10	100904851	rs57214420	G	A	-82582	0.543307	2.85154e-08	1.13072	0.1615	0.000196536	0.744895	0.027412	Club	FALSE	TRUE	TRUE
ENST00000370234	ENSG00000055950	MRPL43-205	MRPL43	10	101001701	rs750866	A	G	14218	0.523622	1.48266e-07	0.906894	0.125974	0.000129738	0.501983	0.0216797	Club	FALSE	TRUE	TRUE
ENST00000370236	ENSG00000055950	MRPL43-206	MRPL43	10	100881934	rs1467616	G	A	-105549	0.374016	6.73896e-09	0.753938	0.120884	5.39946e-05	0.175997	0.0110581	Club	FALSE	TRUE	TRUE
ENST00000299179	ENSG00000055950	MRPL43-201	MRPL43	10	100955130	rs4919509	C	T	-32364	0.515748	4.03e-13	1.17538	0.0889168	2.60354e-09	0.81193	2.80821e-06	Club	FALSE	TRUE	TRUE
ENST00000342071	ENSG00000055950	MRPL43-204	MRPL43	10	100945301	rs397781122	A	AT	-42214	0.523622	3.33232e-11	1.02535	0.0960165	2.98122e-08	0.744151	2.19244e-05	Club	FALSE	TRUE	TRUE
ENST00000337003	ENSG00000173915	ATP5MD-202	ATP5MD	10	103313313	rs61869825	C	T	-83153	0.326772	2.7332e-14	1.15926	0.0930402	1.95317e-10	0.776818	2.87279e-07	Club	FALSE	TRUE	TRUE
ENST00000321153	ENSG00000177600	RPLP2-201	RPLP2	11	808423	rs1268121558	G	A	-1544	0.602362	5.41783e-12	1.10091	0.089576	1.99409e-15	0.731236	4.03284e-12	Club	FALSE	FALSE	TRUE
TALONT000446870	ENSG00000177685	CRACR2B-TALONT000446870	CRACR2B	11	306878	rs11246061	G	A	-519266	0.0551181	3.18224e-41	1.33668	0.61391	1.56599e-10	1e-08	2.53364e-07	Club	TRUE	TRUE	TRUE
ENST00000449352	ENSG00000051009	FAM160A2-202	FAM160A2	11	5359440	rs76009169	G	T	-875176	0.0984252	1.63121e-08	1.78437	0.380524	0.000132969	2.19634	0.0216797	Club	FALSE	FALSE	FALSE
ENST00000257245	ENSG00000134809	TIMM10-201	TIMM10	11	57521855	rs2649665	A	C	-8899	0.870079	5.85562e-12	-0.778338	0.103729	4.07498e-08	0.400324	2.53576e-05	Club	FALSE	TRUE	TRUE
ENST00000534397	ENSG00000149021	SCGB1A1-202	SCGB1A1	11	62398700	rs7118835	G	A	-6403	0.287402	3.76484e-16	1.73025	0.121458	3.6398e-08	1.31088	2.45371e-05	Club	TRUE	TRUE	FALSE
ENST00000430466	ENSG00000174547	MRPL11-203	MRPL11	11	66337522	rs3116068	C	T	-101326	0.192913	3.4231e-10	0.642495	0.0873805	7.98954e-06	0.268827	0.00211909	Club	FALSE	FALSE	TRUE
TALONT002839731	ENSG00000197345	MRPL21-TALONT002839731	MRPL21	11	68885764	rs544370	C	T	-18063	0.224409	5.9884e-09	-0.721742	0.0826801	6.57848e-06	0.233701	0.00183508	Club	FALSE	TRUE	TRUE
ENST00000362034	ENSG00000197345	MRPL21-201	MRPL21	11	68885764	rs544370	C	T	-18068	0.224409	8.74599e-08	-0.568226	0.0667808	7.38377e-05	0.210717	0.0134229	Club	FALSE	TRUE	TRUE
ENST00000529369	ENSG00000254682	AP002387.2-201	AP002387.2	11	71426961	rs10624172	C	CTT	-21713	0.377953	3.12789e-10	0.628212	0.0788689	1.54283e-06	0.220866	0.000594327	Club	FALSE	FALSE	TRUE
TALONT001001785	ENSG00000060138	YBX3-TALONT001001785	YBX3	12	9939882	rs550234	T	A	-773329	0.149606	1.66e-111	1.70068	0.0894728	2.29752e-10	1e-08	3.09767e-07	Club	TRUE	FALSE	FALSE
ENST00000555151	ENSG00000205707	ETFRF1-204	ETFRF1	12	25346559	rs80278372	T	C	151282	0.0826772	5.8639e-08	0.994227	0.171741	0.000384315	0.403529	0.0461403	Club	TRUE	FALSE	TRUE
ENST00000550654	ENSG00000178449	COX14-204	COX14	12	50143404	rs10690664	C	CTTG	31200	0.791339	2.00331e-10	-1.62497	0.187116	7.3624e-06	1.79151	0.00198529	Club	FALSE	FALSE	TRUE
TALONT002941048	ENSG00000177425	PAWR-TALONT002941048	PAWR	12	79493639	rs144357205	GCTGCA	G	-197325	0.0511811	9.43445e-11	1.83501	0.278191	0.000147539	0.354613	0.0229525	Club	TRUE	FALSE	TRUE
ENST00000537496	ENSG00000139428	MMAB-205	MMAB	12	109526870	rs1033167502	C	CA	-46633	0.153543	1.30103e-09	1.33926	0.178042	2.74931e-05	1.05721	0.00644662	Club	FALSE	TRUE	TRUE
ENST00000202917	ENSG00000089127	OAS1-201	OAS1	12	112934534	rs548378176	A	T	27572	0.76378	8.03839e-10	-1.41107	0.162388	1.1046e-06	1.40309	0.000435889	Club	FALSE	FALSE	TRUE
ENST00000313104	ENSG00000089157	RPLP0-202	RPLP0	12	120169209	rs7294892	G	A	-31898	0.511811	5.16694e-11	-1.51303	0.120309	1.77007e-07	1.2373	9.54609e-05	Club	FALSE	FALSE	TRUE
ENST00000568302	ENSG00000261105	LMO7-AS1-201	LMO7-AS1	13	75634068	rs68028935	T	C	-1926	0.496063	2.96741e-10	1.23073	0.140205	2.35524e-06	0.57412	0.000866041	Club	FALSE	FALSE	FALSE
ENST00000319562	ENSG00000152767	FARP1-201	FARP1	13	97650636	rs77670939	C	T	-492458	0.0590551	1.29956e-07	1.78719	0.443956	0.000167035	1.83675	0.0247934	Club	FALSE	FALSE	TRUE
ENST00000354772	ENSG00000092096	SLC22A17-202	SLC22A17	14	23227223	rs142475427	A	AT	-125518	0.185039	8.38946e-07	0.888682	0.192284	0.000427984	1.39084	0.0491094	Club	FALSE	FALSE	FALSE
ENST00000397071	ENSG00000187630	DHRS4L2-202	DHRS4L2	14	23991924	rs1350606168	C	T	3106	0.480315	1.24367e-08	-0.729202	0.106964	2.30098e-05	0.322831	0.00547471	Club	FALSE	TRUE	TRUE
ENST00000216799	ENSG00000100908	EMC9-201	EMC9	14	24103286	rs2071586	G	C	-38305	0.653543	8.18713e-10	-0.691918	0.105607	4.65608e-06	0.0802748	0.00156234	Club	FALSE	FALSE	TRUE
ENST00000261789	ENSG00000100926	TM9SF1-201	TM9SF1	14	25081266	rs1270901364	T	C	885825	0.133858	5.7495e-07	0.832418	0.161553	0.000371176	0.543455	0.0454949	Club	FALSE	FALSE	TRUE
ENST00000498187	ENSG00000136352	NKX2-1-202	NKX2-1	14	36856556	rs409755	C	T	336863	0.287402	2.85954e-19	-0.544123	0.0615131	3.14826e-08	1e-08	2.21462e-05	Club	TRUE	FALSE	FALSE
ENST00000553514	ENSG00000183648	NDUFB1-202	NDUFB1	14	92163373	rs11474669	A	AACAC	41649	0.562992	1.59058e-08	-0.848711	0.110897	0.000206671	0.448067	0.0285792	Club	FALSE	FALSE	TRUE
ENST00000392568	ENSG00000183828	NUDT14-202	NUDT14	14	105119271	rs7159216	G	A	-62041	0.165354	7.44173e-08	0.735318	0.116806	0.000393727	0.476377	0.0461607	Club	FALSE	TRUE	TRUE
ENST00000394855	ENSG00000140403	DNAJA4-203	DNAJA4	15	77941507	rs113004241	A	G	-322579	0.0708661	8.67146e-09	1.14828	0.241657	0.000192501	0.885302	0.0270827	Club	FALSE	TRUE	TRUE
ENST00000545450	ENSG00000102854	MSLN-202	MSLN	16	758231	rs7186250	T	A	-2503	0.940945	1.42447e-47	-1.54597	0.114324	7.43074e-22	1e-08	3.00559e-18	Club	TRUE	TRUE	TRUE
ENST00000572222	ENSG00000261971	MMP25-AS1-202	MMP25-AS1	16	3029684	rs2244494	T	C	-29401	0.169291	6.9766e-09	1.02701	0.165835	1.53043e-05	0.328277	0.00386893	Club	FALSE	FALSE	TRUE
ENST00000570904	ENSG00000189067	LITAF-205	LITAF	16	10918312	rs12931898	A	G	-668935	0.30315	3.50606e-23	0.812898	0.0846341	4.22752e-06	1e-08	0.00148691	Club	FALSE	TRUE	TRUE
ENST00000361503	ENSG00000198848	CES1-202	CES1	16	56579204	rs381706	T	A	746018	0.145669	2.47944e-209	0.981258	0.412827	2.55415e-41	1e-08	4.13241e-37	Club	TRUE	TRUE	TRUE
ENST00000548577	ENSG00000219200	RNASEK-202	RNASEK	17	7004366	rs1219070930	ATTAAT	A	-8051	0.122047	4.96044e-09	-0.879308	0.0771962	3.63351e-09	0.226683	3.45807e-06	Club	FALSE	TRUE	FALSE
TALONT000857095	ENSG00000170291	ELP5-TALONT000857095	ELP5	17	7253128	rs2074219	A	G	2315	0.692913	1.28449e-09	-2.27715	0.202233	7.58629e-08	2.48329	4.38357e-05	Club	FALSE	TRUE	TRUE
ENST00000573657	ENSG00000170291	ELP5-210	ELP5	17	7253128	rs2074219	A	G	752	0.692913	3.35635e-10	-1.65258	0.165741	6.28773e-07	1.17364	0.000282584	Club	FALSE	TRUE	TRUE
ENST00000573566	ENSG00000141504	SAT2-208	SAT2	17	7608439	rs1451287576	A	T	-19366	0.23622	1.12608e-10	0.872619	0.085364	6.15414e-06	0.354652	0.00177802	Club	FALSE	FALSE	TRUE
ENST00000576686	ENSG00000141504	SAT2-213	SAT2	17	7622230	rs1017163	C	G	-5646	0.244094	1.95851e-09	0.720244	0.109238	4.73168e-06	0.443262	0.00156234	Club	FALSE	FALSE	TRUE
ENST00000573090	ENSG00000224877	NDUFAF8-202	NDUFAF8	17	81239762	rs2255166	T	C	451	0.688976	4.07935e-07	-0.901119	0.179851	0.000176565	0.0184338	0.0257389	Club	FALSE	TRUE	TRUE
TALONT000276808	ENSG00000101577	LPIN2-TALONT000276808	LPIN2	18	2451298	rs4486985	C	G	-562017	0.0590551	5.14303e-09	1.88132	0.590916	3.46932e-05	4.25595	0.00779594	Club	FALSE	FALSE	FALSE
TALONT000948594	ENSG00000177576	C18orf32-TALONT000948594	C18orf32	18	49499598	rs28449238	T	C	7119	0.405512	2.84589e-09	1.0297	0.171587	1.56351e-05	0.0731804	0.00389174	Club	FALSE	FALSE	FALSE
TALONT000949362	ENSG00000265681	RPL17-TALONT000949362	RPL17	18	49508695	rs12954044	C	A	16216	0.681102	2.48618e-08	-0.960072	0.171861	8.6821e-05	0.0602644	0.0156077	Club	FALSE	FALSE	TRUE
TALONT001279671	ENSG00000166347	CYB5A-TALONT001279671	CYB5A	18	74261636	rs1790821	A	G	-30327	0.149606	2.78182e-12	2.37863	0.26675	5.8555e-06	2.01016	0.00172249	Club	FALSE	TRUE	FALSE
ENST00000581150	ENSG00000104904	OAZ1-201	OAZ1	19	3151678	rs11671393	G	C	882158	0.0944882	5.78469e-22	1.51622	0.462703	0.000402845	1e-08	0.0468899	Club	FALSE	FALSE	TRUE
ENST00000545006	ENSG00000081665	ZNF506-204	ZNF506	19	19769078	rs1163498661	ATTTTTTT	A	-52644	0.385827	1.87601e-10	1.22096	0.147236	7.32352e-07	0.656984	0.00032024	Club	FALSE	TRUE	TRUE
ENST00000599539	ENSG00000105193	RPS16-204	RPS16	19	39461835	rs1404311577	A	T	25920	0.444882	9.84678e-08	1.2886	0.233387	0.000177668	0.326448	0.0257389	Club	FALSE	TRUE	FALSE
ENST00000337392	ENSG00000104853	CLPTM1-201	CLPTM1	19	45661709	rs74174206	T	C	706329	0.0590551	1.58103e-13	1.18008	0.441065	2.01049e-05	1e-08	0.00485494	Club	TRUE	FALSE	FALSE
TALONT003518313	ENSG00000170889	RPS9-TALONT003518313	RPS9	19	54197981	rs34629529	G	A	-2828	0.405512	1.03563e-09	1.01524	0.139363	6.62677e-05	0.457092	0.0126136	Club	FALSE	TRUE	TRUE
ENST00000391752	ENSG00000170889	RPS9-203	RPS9	19	54197981	rs34629529	G	A	-2891	0.405512	2.62902e-13	1.83078	0.101236	0.000284685	1.65982	0.0371449	Club	FALSE	TRUE	TRUE
ENST00000445961	ENSG00000170889	RPS9-208	RPS9	19	54197981	rs34629529	G	A	-2891	0.405512	1.9089e-08	1.05544	0.198071	0.000324649	0.000369542	0.0410356	Club	FALSE	TRUE	TRUE
ENST00000597296	ENSG00000186230	ZNF749-203	ZNF749	19	57379469	rs11666890	T	C	-55878	0.712598	5.03863e-07	0.80565	0.120334	0.000361924	0.422026	0.0446995	Club	FALSE	FALSE	TRUE
TALONT000230219	ENSG00000035115	SH3YL1-TALONT000230219	SH3YL1	2	242793	rs62114506	G	C	-21239	0.200787	5.12613e-08	-0.719399	0.0839244	3.85285e-05	0.280352	0.00842378	Club	FALSE	TRUE	TRUE
ENST00000392061	ENSG00000218739	CEBPZOS-201	CEBPZOS	2	37198285	rs11695271	A	G	1777	0.177165	4.95739e-09	0.666201	0.10489	1.88499e-05	0.340674	0.00462084	Club	FALSE	FALSE	TRUE
ENST00000426997	ENSG00000237651	C2orf74-202	C2orf74	2	61214940	rs2123112	T	G	69872	0.688976	4.22038e-12	-0.853617	0.0806746	3.37639e-09	0.343266	3.41421e-06	Club	FALSE	TRUE	TRUE
ENST00000464909	ENSG00000237651	C2orf74-204	C2orf74	2	61214940	rs2123112	T	G	69832	0.688976	5.60715e-10	-1.05357	0.167889	4.94755e-06	0.103394	0.00160095	Club	FALSE	TRUE	TRUE
ENST00000405482	ENSG00000115504	EHBP1-204	EHBP1	2	62364132	rs58746067	G	T	-341520	0.102362	1.27852e-07	1.28787	0.250789	0.000376651	0.039078	0.0458189	Club	TRUE	TRUE	FALSE
ENST00000244227	ENSG00000124380	SNRNP27-201	SNRNP27	2	69893777	rs3214822	GA	G	-179	0.377953	1.59525e-08	-0.673119	0.0894847	5.3473e-06	0.207532	0.00161477	Club	FALSE	TRUE	FALSE
TALONT003047255	ENSG00000115446	UNC50-TALONT003047255	UNC50	2	98381345	rs3754898	C	T	-227234	0.232283	6.56636e-07	0.587647	0.118155	0.00041692	0.0128296	0.0481816	Club	FALSE	FALSE	TRUE
ENST00000309451	ENSG00000173272	MZT2A-201	MZT2A	2	130788811	rs7564395	T	A	-703586	0.0669291	1.57209e-92	-2.60544	0.166184	2.2199e-26	1e-08	1.79581e-22	Club	FALSE	TRUE	TRUE
TALONT003499830	ENSG00000150540	HNMT-TALONT003499830	HNMT	2	138012695	rs76825075	C	A	48385	0.224409	2.83925e-07	1.0888	0.142638	0.000308413	0.706715	0.0396022	Club	TRUE	FALSE	TRUE
TALONT003838942	ENSG00000163466	ARPC2-TALONT003838942	ARPC2	2	217915473	rs4672855	T	C	-301502	0.826772	5.15668e-26	-0.643923	0.242114	6.29818e-22	1e-08	3.00559e-18	Club	FALSE	FALSE	TRUE
ENST00000360668	ENSG00000101460	MAP1LC3A-201	MAP1LC3A	20	34581691	rs11467128	AAGAG	A	22973	0.476378	4.96762e-11	-1.39988	0.135812	8.09505e-07	0.880515	0.000344662	Club	FALSE	TRUE	FALSE
ENST00000397709	ENSG00000101460	MAP1LC3A-203	MAP1LC3A	20	34632266	rs6059956	T	C	73548	0.354331	5.55699e-12	1.68682	0.15226	1.31817e-08	1.55607	1.06634e-05	Club	FALSE	TRUE	FALSE
ENST00000266079	ENSG00000101161	PRPF6-201	PRPF6	20	63855947	rs73149500	G	A	-125185	0.204724	1.13875e-08	0.545609	0.0969283	7.14726e-06	2.27166e-08	0.00195995	Club	TRUE	FALSE	TRUE
TALONT000314353	ENSG00000093010	COMT-TALONT000314353	COMT	22	20263396	rs855055	C	T	327822	0.283465	1.71465e-52	-0.306561	0.278652	2.54084e-16	1e-08	6.85145e-13	Club	TRUE	TRUE	TRUE
ENST00000290765	ENSG00000133433	GSTT2B-201	GSTT2B	22	23924860	rs5751777	C	T	-36326	0.46063	1.10427e-07	-0.938384	0.138826	6.84816e-05	0.763488	0.0127354	Club	FALSE	FALSE	TRUE
ENST00000249042	ENSG00000128311	TST-201	TST	22	37004693	rs11410865	C	CT	-14754	0.614173	5.26335e-09	-0.333074	0.0516745	0.00021301	0.140627	0.0289607	Club	FALSE	TRUE	FALSE
TALONT001108968	ENSG00000100316	RPL3-TALONT001108968	RPL3	22	39305126	rs1214026214	CT	C	-14497	0.0511811	1.44466e-19	1.59999	0.159708	8.39835e-07	0.540478	0.000348406	Club	FALSE	FALSE	FALSE
ENST00000647439	ENSG00000128274	A4GALT-207	A4GALT	22	42715664	rs8141536	T	C	-5198	0.53937	2.48754e-08	0.572764	0.0667648	1.04351e-05	0.289288	0.0027231	Club	FALSE	FALSE	FALSE
ENST00000338970	ENSG00000188846	RPL14-201	RPL14	3	40399378	rs7631893	T	C	-57914	0.417323	1.30863e-11	-0.583763	0.0582922	2.3768e-08	0.307523	1.83118e-05	Club	FALSE	FALSE	TRUE
ENST00000396203	ENSG00000188846	RPL14-202	RPL14	3	40337247	rs2123999	T	C	-120092	0.425197	7.60296e-09	-0.42699	0.0560325	5.15504e-05	0.200929	0.0108317	Club	FALSE	FALSE	TRUE
ENST00000294189	ENSG00000162244	RPL29-201	RPL29	3	52005208	rs57263506	A	G	9313	0.0866142	6.327e-06	-0.798289	0.0964729	0.000254736	0.271222	0.0335075	Club	FALSE	TRUE	FALSE
TALONT002679013	ENSG00000181458	TMEM45A-TALONT002679013	TMEM45A	3	100526522	rs11285587	CT	C	33903	0.413386	6.86095e-08	-0.827616	0.146434	0.000212762	0.104836	0.0289607	Club	TRUE	FALSE	TRUE
TALONT003451358	ENSG00000188313	PLSCR1-TALONT003451358	PLSCR1	3	147215861	rs9833013	A	G	671283	0.0590551	3.69696e-09	1.6538	0.303031	6.83846e-05	0.0238246	0.0127354	Club	TRUE	FALSE	TRUE
ENST00000491011	ENSG00000174953	DHX36-211	DHX36	3	155134038	rs12635515	T	G	809787	0.429134	7.18401e-46	0.541675	0.0383859	2.29985e-20	1e-08	7.44193e-17	Club	FALSE	FALSE	TRUE
ENST00000357559	ENSG00000114416	FXR1-202	FXR1	3	181345660	rs191081764	C	G	432990	0.0590551	5.63435e-07	0.932241	0.219911	0.000349469	0.553046	0.0438304	Club	FALSE	FALSE	FALSE
ENST00000513448	ENSG00000007062	PROM1-215	PROM1	4	15227638	rs10939610	T	C	-744307	0.925197	9.78671e-97	-1.30129	0.492591	8.89994e-09	1e-08	7.57862e-06	Club	TRUE	FALSE	FALSE
ENST00000645496	ENSG00000163682	RPL9-214	RPL9	4	39450879	rs2687969	T	C	-8070	0.712598	1.17423e-20	-0.796338	0.052482	2.82555e-14	0.343332	5.07946e-11	Club	FALSE	FALSE	FALSE
ENST00000273860	ENSG00000145247	OCIAD2-201	OCIAD2	4	48812670	rs7665209	T	C	-94118	0.385827	1.02904e-10	0.930101	0.139724	3.30694e-07	0.0556406	0.000162132	Club	FALSE	TRUE	TRUE
ENST00000602520	ENSG00000269893	SNHG8-203	SNHG8	4	118249101	rs687492	C	T	-29608	0.169291	7.85114e-17	0.867307	0.077296	2.17353e-09	0.292334	2.51185e-06	Club	FALSE	TRUE	TRUE
TALONT001910483	ENSG00000113369	ARRDC3-TALONT001910483	ARRDC3	5	91830444	rs10074805	C	T	447127	0.0984252	4.9331e-26	1.03496	0.576547	5.67789e-07	1e-08	0.000270187	Club	TRUE	TRUE	FALSE
ENST00000513345	ENSG00000169567	HINT1-209	HINT1	5	131098506	rs1345700	G	A	-66827	0.244094	7.73172e-08	-0.800737	0.112709	0.000116721	0.346726	0.0200899	Club	FALSE	FALSE	TRUE
ENST00000498309	ENSG00000164405	UQCRQ-206	UQCRQ	5	132866205	rs17166294	T	C	-428	0.161417	1.83286e-09	1.03553	0.13724	9.55869e-05	0.572401	0.0169947	Club	FALSE	TRUE	TRUE
ENST00000419065	ENSG00000180822	PSMG4-205	PSMG4	6	3276511	rs7756175	T	G	17559	0.570866	2.19323e-09	1.12235	0.128052	3.06619e-05	0.682156	0.0069871	Club	FALSE	TRUE	TRUE
ENST00000486622	ENSG00000137393	RNF144B-202	RNF144B	6	18342860	rs7770146	T	C	-44654	0.799213	2.68936e-10	-2.52123	0.293988	6.39707e-06	3.13212	0.00181578	Club	FALSE	TRUE	TRUE
TALONT001165898	ENSG00000206503	HLA-A-TALONT001165898	HLA-A	6	29766229	rs9258285	A	C	-167876	0.0551181	1.99094e-10	1.98755	0.350546	0.000147213	1.73916	0.0229525	Club	FALSE	TRUE	TRUE
TALONT001167414	ENSG00000206503	HLA-A-TALONT001167414	HLA-A	6	29940903	rs145284712	AATGAATTG	A	-1629	0.307087	1.11574e-11	2.18291	0.351426	9.08709e-07	6.6451e-05	0.000367554	Club	FALSE	TRUE	TRUE
TALONT001391180	ENSG00000204525	HLA-C-TALONT001391180	HLA-C	6	31148433	rs130071	G	A	-123697	0.0787402	5.89919e-13	1.42657	0.262078	6.16772e-05	1.80135	0.0123196	Club	FALSE	TRUE	TRUE
TALONT001424465	ENSG00000234745	HLA-B-TALONT001424465	HLA-B	6	31353861	rs12198288	G	A	-3318	0.0748031	3.78237e-14	2.21854	0.179109	2.24083e-07	1.5837	0.000113296	Club	FALSE	TRUE	TRUE
TALONT001424678	ENSG00000234745	HLA-B-TALONT001424678	HLA-B	6	31354249	rs1054111	C	A	-2939	0.295276	1.84733e-08	1.47161	0.204749	0.000159122	1.36942	0.0240604	Club	FALSE	TRUE	TRUE
ENST00000470083	ENSG00000204392	LSM2-209	LSM2	6	31806044	rs2242668	C	T	-773	0.19685	6.23487e-10	1.36873	0.18834	4.66401e-05	0.553385	0.00992894	Club	FALSE	FALSE	TRUE
ENST00000375201	ENSG00000213676	ATF6B-209	ATF6B	6	31210966	rs3132504	T	G	-917287	0.929134	5.62736e-08	-3.15917	0.723952	0.000390367	5.64151	0.0461403	Club	FALSE	FALSE	TRUE
TALONT001736067	ENSG00000198502	HLA-DRB5-TALONT001736067	HLA-DRB5	6	32594017	rs9270602	C	G	63730	0.866142	2.94432e-11	-4.63313	0.486327	3.59249e-05	5.84422	0.00796214	Club	FALSE	TRUE	TRUE
TALONT001737932	ENSG00000198502	HLA-DRB5-TALONT001737932	HLA-DRB5	6	32492030	rs79238108	C	T	-38257	0.858268	4.00384e-13	-2.37461	0.267845	3.92305e-08	1.99094	2.53576e-05	Club	FALSE	TRUE	TRUE
TALONT001741288	ENSG00000198502	HLA-DRB5-TALONT001741288	HLA-DRB5	6	32513914	rs570919834	C	T	-75829	0.34252	2.58147e-09	1.22286	0.190294	6.47003e-05	0.411577	0.0126136	Club	FALSE	TRUE	TRUE
TALONT001751909	ENSG00000198502	HLA-DRB5-TALONT001751909	HLA-DRB5	6	32521968	rs41548618	C	G	-67811	0.149606	9.41998e-11	2.07533	0.248371	5.38951e-06	2.13756	0.00161477	Club	FALSE	TRUE	TRUE
ENST00000230124	ENSG00000112367	FIG4-201	FIG4	6	109902786	rs13210272	G	A	211474	0.145669	5.33198e-08	1.08083	0.205084	0.000136317	1.23694	0.0218365	Club	FALSE	TRUE	FALSE
ENST00000361131	ENSG00000198729	PPP1R14C-201	PPP1R14C	6	150115692	rs7760021	T	C	-27352	0.19685	6.88477e-09	0.645552	0.0967353	4.44392e-05	0.250127	0.00958654	Club	FALSE	TRUE	TRUE
ENST00000316731	ENSG00000146574	CCZ1B-201	CCZ1B	7	6823047	rs7789081	T	C	-3723	0.555118	2.21312e-07	-1.00411	0.136343	9.82764e-05	0.531172	0.017283	Club	FALSE	TRUE	TRUE
ENST00000463284	ENSG00000196683	TOMM7-204	TOMM7	7	22814387	rs10950922	C	T	-8462	0.84252	5.34002e-12	-1.05848	0.121996	2.13786e-06	0.442406	0.000804392	Club	FALSE	TRUE	FALSE
TALONT000929566	ENSG00000164548	TRA2A-TALONT000929566	TRA2A	7	22799006	rs10248990	A	C	-733035	0.0748031	1.35779e-15	0.586097	0.0741518	5.87585e-07	1e-08	0.000271618	Club	TRUE	FALSE	FALSE
ENST00000467084	ENSG00000062582	MRPS24-204	MRPS24	7	42884770	rs61077790	C	G	-985123	0.102362	6.61148e-08	0.774559	0.147035	0.000244863	0.300113	0.0328339	Club	TRUE	FALSE	FALSE
ENST00000297873	ENSG00000165171	METTL27-201	METTL27	7	73820632	rs4717819	G	A	-21884	0.551181	3.89807e-07	-0.81438	0.131241	0.000185103	0.8456	0.0265029	Club	FALSE	FALSE	TRUE
ENST00000461263	ENSG00000146701	MDH2-205	MDH2	7	75999549	rs1455118569	G	A	-48502	0.519685	9.07215e-11	-0.713885	0.0839481	4.42977e-08	0.264328	2.65445e-05	Club	FALSE	FALSE	TRUE
ENST00000297205	ENSG00000164647	STEAP1-201	STEAP1	7	90146084	rs10269493	G	C	-8385	0.673228	2.63917e-07	0.61826	0.0915903	0.000133997	0.396162	0.0216797	Club	FALSE	FALSE	TRUE
ENST00000441711	ENSG00000170632	ARMC10-208	ARMC10	7	103890552	rs36004851	TC	T	815671	0.889764	4.12007e-08	-0.578656	0.10032	0.000131336	0.100563	0.0216797	Club	TRUE	FALSE	FALSE
ENST00000436062	ENSG00000135241	PNPLA8-206	PNPLA8	7	107993072	rs12705437	T	C	-533246	0.188976	7.69972e-08	1.15098	0.15846	0.000153302	0.856089	0.0235013	Club	FALSE	TRUE	TRUE
ENST00000348225	ENSG00000105894	PTN-201	PTN	7	137384309	rs1669025	A	G	40576	0.437008	4.83564e-07	-1.27278	0.175384	0.000188616	1.46972	0.0267689	Club	FALSE	FALSE	FALSE
ENST00000220584	ENSG00000079459	FDFT1-201	FDFT1	8	11898875	rs13279379	G	A	96134	0.0551181	1.49497e-08	0.71212	0.131762	0.000133923	0.19136	0.0216797	Club	FALSE	TRUE	TRUE
ENST00000636435	ENSG00000104763	ASAH1-226	ASAH1	8	18067340	rs12675283	C	T	-16802	0.374016	2.16971e-09	-0.414465	0.0521747	6.12775e-05	0.173747	0.0123196	Club	FALSE	TRUE	FALSE
ENST00000524104	ENSG00000040341	STAU2-226	STAU2	8	73653817	rs78369704	T	C	-93023	0.0708661	9.11727e-11	2.28242	0.40948	5.18276e-06	0.0929299	0.00161255	Club	FALSE	FALSE	FALSE
ENST00000619594	ENSG00000176731	RBIS-213	RBIS	8	85268677	rs10712447	CT	C	48303	0.440945	4.77901e-09	0.263611	0.0405394	2.89928e-05	0.112143	0.00670114	Club	FALSE	FALSE	TRUE
ENST00000612809	ENSG00000176731	RBIS-208	RBIS	8	85209076	rs3808538	G	T	-11299	0.429134	4.08295e-06	0.796375	0.142179	4.6778e-06	1.41524	0.00156234	Club	FALSE	FALSE	TRUE
ENST00000545322	ENSG00000176731	RBIS-206	RBIS	8	85268677	rs10712447	CT	C	48256	0.440945	9.51719e-08	-1.15954	0.207605	0.000119524	0.361052	0.0203558	Club	FALSE	FALSE	TRUE
TALONT002013747	ENSG00000176623	RMDN1-TALONT002013747	RMDN1	8	86307721	rs34521162	C	T	-200954	0.535433	1.21873e-07	1.14632	0.209325	0.000178177	0.232799	0.0257389	Club	FALSE	FALSE	TRUE
TALONT000210439	ENSG00000172785	CBWD1-TALONT000210439	CBWD1	9	195501	rs2257373	G	C	16485	0.377953	3.43606e-09	-0.749212	0.0993273	1.30604e-05	0.254184	0.00335408	Club	FALSE	TRUE	TRUE
ENST00000382393	ENSG00000172785	CBWD1-206	CBWD1	9	195501	rs2257373	G	C	16456	0.377953	2.20983e-07	-0.883815	0.11582	0.000245556	0.486762	0.0328339	Club	FALSE	TRUE	TRUE
ENST00000346365	ENSG00000164978	NUDT2-201	NUDT2	9	34309968	rs1361300010	A	AC	-19538	0.448819	5.78955e-09	0.536425	0.0727353	7.00132e-05	0.173956	0.0128722	Club	FALSE	TRUE	TRUE
ENST00000377197	ENSG00000204711	C9orf135-201	C9orf135	9	69255877	rs1439422720	C	T	-564940	0.0590551	3.27357e-08	1.1127	0.273097	0.000293941	0.923528	0.0380458	Club	TRUE	FALSE	FALSE
TALONT001549362	ENSG00000165119	HNRNPK-TALONT001549362	HNRNPK	9	84101958	rs10868097	A	G	121743	0.0787402	5.51559e-35	1.283	0.111173	5.25761e-05	1e-08	0.0109056	Club	TRUE	FALSE	TRUE
TALONT002066560	ENSG00000119326	CTNNAL1-TALONT002066560	CTNNAL1	9	108311963	rs10283642	A	G	-701536	0.925197	1.12889e-08	-0.80791	0.131866	0.000153972	0.195527	0.0235013	Club	TRUE	FALSE	TRUE
ENST00000463965	ENSG00000148290	SURF1-203	SURF1	9	133329338	rs76896860	G	A	-27338	0.307087	6.59702e-08	1.0022	0.160642	0.000387356	0.273785	0.0461403	Club	FALSE	TRUE	TRUE
TALONT000895676	ENSG00000130988	RGN-TALONT000895676	RGN	X	47745616	rs1997638	A	G	667261	0.940945	8.28612e-08	-1.62301	0.344835	0.000390701	7.60104e-05	0.0461403	Club	TRUE	FALSE	FALSE
ENST00000299179	ENSG00000055950	MRPL43-201	MRPL43	10	100896894	rs10717042	AT	A	-90600	0.651961	5.98074e-09	0.991578	0.132561	2.85895e-06	0.429018	0.00182681	Goblet	FALSE	TRUE	TRUE
ENST00000337003	ENSG00000173915	ATP5MD-202	ATP5MD	10	103313313	rs61869825	C	T	-83153	0.323529	1.05807e-10	1.29958	0.151668	5.37562e-06	0.98332	0.00275262	Goblet	FALSE	TRUE	TRUE
ENST00000321153	ENSG00000177600	RPLP2-201	RPLP2	11	805435	rs28689676	A	T	-4532	0.612745	2.33221e-10	1.12248	0.0940798	9.79917e-14	0.689721	1.00355e-09	Goblet	FALSE	FALSE	TRUE
ENST00000534397	ENSG00000149021	SCGB1A1-202	SCGB1A1	11	62398700	rs7118835	G	A	-6403	0.269608	1.68932e-13	1.62476	0.143564	1.99793e-08	1.01546	3.41017e-05	Goblet	TRUE	TRUE	FALSE
ENST00000529369	ENSG00000254682	AP002387.2-201	AP002387.2	11	71407972	rs12806918	G	T	-40702	0.377451	1.19403e-10	0.983428	0.131329	1.07495e-06	0.196053	0.000846826	Goblet	FALSE	FALSE	TRUE
ENST00000529376	ENSG00000149573	MPZL2-206	MPZL2	11	117929766	rs61900350	G	C	-334517	0.0735294	1.35101e-08	1.02758	0.176734	0.000113364	0.105752	0.0374508	Goblet	TRUE	FALSE	FALSE
ENST00000202917	ENSG00000089127	OAS1-201	OAS1	12	112934534	rs548378176	A	T	27572	0.759804	2.25921e-11	-1.40712	0.176794	3.33398e-07	1.00715	0.000319311	Goblet	FALSE	FALSE	TRUE
ENST00000313104	ENSG00000089157	RPLP0-202	RPLP0	12	120163888	rs2240324	C	T	-37219	0.45098	7.30983e-11	1.58173	0.146043	4.77254e-08	1.241	6.10952e-05	Goblet	FALSE	FALSE	TRUE
ENST00000330964	ENSG00000185088	RPS27L-201	RPS27L	15	63146173	rs34738270	T	A	-11304	0.504902	2.20225e-08	-1.63389	0.131074	4.00079e-05	1.35312	0.015175	Goblet	FALSE	TRUE	TRUE
ENST00000300113	ENSG00000166869	CHP2-201	CHP2	16	23776970	rs12449160	A	G	21944	0.328431	3.0724e-07	1.78679	0.154638	3.21083e-06	1.71632	0.00182681	Goblet	TRUE	FALSE	FALSE
TALONT000857095	ENSG00000170291	ELP5-TALONT000857095	ELP5	17	7247792	rs2654186	A	C	-3021	0.676471	3.66769e-07	-1.77914	0.233941	9.2825e-05	1.71906	0.0327804	Goblet	FALSE	TRUE	TRUE
ENST00000648839	ENSG00000161970	RPL26-213	RPL26	17	8501259	rs56303986	C	T	118066	0.147059	0.000363731	-0.325677	0.0740944	1.09213e-11	0.135306	5.59232e-08	Goblet	FALSE	FALSE	FALSE
ENST00000310144	ENSG00000087191	PSMC5-201	PSMC5	17	64039089	rs2331413	G	A	211658	0.627451	4.47641e-17	1.32735	0.165495	3.42972e-07	3.63812e-08	0.000319311	Goblet	FALSE	FALSE	TRUE
ENST00000391752	ENSG00000170889	RPS9-203	RPS9	19	54197981	rs34629529	G	A	-2891	0.401961	1.83602e-13	1.51365	0.0951058	1.86083e-09	1.20741	3.8114e-06	Goblet	FALSE	TRUE	TRUE
ENST00000404735	ENSG00000143947	RPS27A-203	RPS27A	2	55096065	rs138548716	A	C	-136613	0.0490196	2.46475e-10	0.609117	0.0899573	3.25054e-05	0.101239	0.0128036	Goblet	FALSE	FALSE	FALSE
ENST00000263238	ENSG00000115091	ACTR3-201	ACTR3	2	113012887	rs11686530	T	A	-877202	0.79902	5.09797e-10	-0.524257	0.0738136	1.65894e-06	0.141505	0.00113263	Goblet	TRUE	FALSE	FALSE
TALONT003744616	ENSG00000061676	NCKAP1-TALONT003744616	NCKAP1	2	183512317	rs117141627	C	T	473860	0.0539216	4.93485e-09	1.29844	0.251734	2.1703e-05	0.173824	0.00926096	Goblet	TRUE	FALSE	FALSE
TALONT003878468	ENSG00000115053	NCL-TALONT003878468	NCL	2	231614676	rs74620949	C	T	150192	0.117647	1.4281e-05	1.50356	0.314972	5.19399e-05	2.05964	0.0189973	Goblet	FALSE	TRUE	FALSE
ENST00000360668	ENSG00000101460	MAP1LC3A-201	MAP1LC3A	20	34581691	rs11467128	AAGAG	A	22973	0.485294	1.66801e-07	-1.24009	0.212166	0.000102442	0.156026	0.0349707	Goblet	FALSE	TRUE	FALSE
TALONT001108968	ENSG00000100316	RPL3-TALONT001108968	RPL3	22	39305126	rs1214026214	CT	C	-14497	0.0588235	8.32429e-14	1.73881	0.180196	3.17342e-06	0.407767	0.00182681	Goblet	FALSE	FALSE	FALSE
ENST00000338970	ENSG00000188846	RPL14-201	RPL14	3	40405871	rs6599100	C	T	-51421	0.54902	1.33708e-11	0.631421	0.0601022	1.36121e-07	0.299762	0.000154893	Goblet	FALSE	FALSE	TRUE
ENST00000294189	ENSG00000162244	RPL29-201	RPL29	3	52005208	rs57263506	A	G	9313	0.0882353	1.95797e-05	-0.914868	0.106423	2.29375e-05	0.280882	0.00939625	Goblet	FALSE	TRUE	FALSE
ENST00000645496	ENSG00000163682	RPL9-214	RPL9	4	39450879	rs2687969	T	C	-8070	0.720588	8.09399e-17	-0.749129	0.0589399	9.79164e-11	0.30363	3.34258e-07	Goblet	FALSE	FALSE	FALSE
ENST00000602520	ENSG00000269893	SNHG8-203	SNHG8	4	118190902	rs35789417	A	C	-87807	0.181373	7.02217e-11	0.976649	0.0899613	4.7198e-07	0.343183	0.000402801	Goblet	FALSE	TRUE	TRUE
ENST00000296930	ENSG00000181163	NPM1-201	NPM1	5	171483608	rs6884838	C	T	95960	0.0686275	2.17602e-10	0.584581	0.0863033	1.10901e-05	0.111069	0.00540836	Goblet	TRUE	FALSE	FALSE
ENST00000375792	ENSG00000213722	DDAH2-213	DDAH2	6	30879349	rs17195935	G	A	-851268	0.0539216	1.16741e-10	1.28519	0.282398	1.36386e-05	0.861498	0.00634887	Goblet	FALSE	FALSE	FALSE
ENST00000375779	ENSG00000213719	CLIC1-206	CLIC1	6	32403489	rs2076521	C	T	666917	0.0784314	6.02293e-53	3.06243	0.720454	1.50661e-05	1e-08	0.00670844	Goblet	FALSE	FALSE	FALSE
ENST00000343139	ENSG00000196735	HLA-DQA1-201	HLA-DQA1	6	32666255	rs9274501	A	G	28849	0.509804	1.98429e-08	-1.4486	0.143591	0.000160803	1.59402	0.0457445	Goblet	FALSE	TRUE	FALSE
ENST00000607484	ENSG00000137288	UQCC2-204	UQCC2	6	33734203	rs1166595193	CAAAA	C	22503	0.931373	2.54062e-10	-0.597115	0.0922809	4.61578e-06	0.0649321	0.00248794	Goblet	TRUE	TRUE	TRUE
ENST00000654795	ENSG00000203875	SNHG5-225	SNHG5	6	85615914	rs2842600	C	T	-62834	0.681373	6.19669e-11	-1.04865	0.122429	2.78878e-08	0.8571	4.08003e-05	Goblet	FALSE	TRUE	TRUE
ENST00000319694	ENSG00000176532	PRR15-201	PRR15	7	28749929	rs1224024861	G	GT	-813906	0.0882353	8.31339e-09	1.03711	0.186242	0.00015868	0.28657	0.0457445	Goblet	TRUE	FALSE	FALSE
ENST00000285871	ENSG00000135205	CCDC146-201	CCDC146	7	77472888	rs78428727	T	C	350273	0.0637255	1.04675e-09	2.70628	0.439384	0.000117304	2.48234	0.0375415	Goblet	TRUE	TRUE	TRUE
ENST00000348225	ENSG00000105894	PTN-201	PTN	7	137352394	rs161094	A	G	8661	0.5	9.97606e-11	-1.34207	0.14518	1.44696e-06	0.914891	0.00105847	Goblet	TRUE	FALSE	FALSE
ENST00000220584	ENSG00000079459	FDFT1-201	FDFT1	8	11899091	rs4841605	G	A	96350	0.936275	1.00134e-08	-0.844462	0.141958	0.000121256	0.162511	0.0376302	Goblet	FALSE	TRUE	TRUE
ENST00000612977	ENSG00000176731	RBIS-209	RBIS	8	85209076	rs3808538	G	T	-11308	0.431373	1.35811e-08	-1.56886	0.12805	4.99093e-10	1.28761	1.27782e-06	Goblet	FALSE	FALSE	TRUE
ENST00000290079	ENSG00000244187	TMEM141-201	TMEM141	9	136759203	rs9411227	G	A	-32141	0.142157	1.66954e-07	-0.782332	0.09654	0.000136362	0.167461	0.0410735	Goblet	FALSE	FALSE	TRUE
ENST00000378891	ENSG00000107404	DVL1-202	DVL1	1	868635	rs372466154	A	G	-480477	0.0507812	1.97687e-07	1.95913	0.615803	2.14549e-07	4.00543	0.000113035	Secretory_transitional_cells	FALSE	FALSE	FALSE
TALONT001782036	ENSG00000184454	NCMAP-TALONT001782036	NCMAP	1	24561475	rs9424385	A	C	5388	0.769531	5.29404e-08	0.938729	0.134001	0.000161651	0.286446	0.0264593	Secretory_transitional_cells	FALSE	FALSE	FALSE
TALONT003041110	ENSG00000085832	EPS15-TALONT003041110	EPS15	1	51741205	rs114930264	T	A	335097	0.121094	2.07416e-06	1.66381	0.414722	0.000323255	4.22171	0.0454151	Secretory_transitional_cells	FALSE	FALSE	FALSE
TALONT003134755	ENSG00000116209	TMEM59-TALONT003134755	TMEM59	1	54559685	rs60593559	T	C	506481	0.121094	0.000911426	1.05893	0.431494	6.79026e-05	5.02831	0.0139608	Secretory_transitional_cells	FALSE	FALSE	TRUE
ENST00000484310	ENSG00000156171	DRAM2-208	DRAM2	1	111139496	rs3762374	C	T	-707	0.417969	1.50509e-09	0.903842	0.122485	1.45517e-06	0.559499	0.000552197	Secretory_transitional_cells	FALSE	TRUE	TRUE
ENST00000368392	ENSG00000185499	MUC1-207	MUC1	1	155133406	rs4971066	T	G	-59487	0.878906	1.17369e-13	-2.69181	0.235119	6.46274e-10	4.56374	6.80978e-07	Secretory_transitional_cells	FALSE	FALSE	TRUE
ENST00000368279	ENSG00000160783	PMF1-203	PMF1	1	156236330	rs1052067	G	A	23337	0.203125	3.3567e-08	2.23909	0.31373	9.66879e-05	1.94286	0.0176591	Secretory_transitional_cells	FALSE	FALSE	TRUE
TALONT003881085	ENSG00000143222	UFC1-TALONT003881085	UFC1	1	160556735	rs77446412	G	A	-575741	0.0820312	6.87206e-05	1.98265	0.556009	0.000175197	6.60035	0.0279246	Secretory_transitional_cells	FALSE	FALSE	FALSE
TALONT003958269	ENSG00000196352	CD55-TALONT003958269	CD55	1	207353248	rs2135923	G	A	31605	0.519531	4.67906e-09	1.20584	0.139518	2.26009e-07	0.909892	0.000115464	Secretory_transitional_cells	FALSE	TRUE	TRUE
TALONT003958271	ENSG00000196352	CD55-TALONT003958271	CD55	1	207331474	rs1401769921	TAC	T	9831	0.492188	2.96499e-07	-1.4929	0.218251	0.000307147	1.67486	0.0435147	Secretory_transitional_cells	FALSE	TRUE	TRUE
ENST00000602763	ENSG00000225383	SFTA1P-204	SFTA1P	10	10767885	rs7085963	A	G	-27108	0.445312	2.74022e-09	-0.582888	0.081264	7.01667e-05	0.250492	0.0142524	Secretory_transitional_cells	FALSE	TRUE	TRUE
ENST00000370635	ENSG00000171160	MORN4-202	MORN4	10	97623730	rs1184619348	CT	C	-9761	0.230469	1.78246e-10	1.03613	0.114166	6.7057e-07	0.568912	0.000289879	Secretory_transitional_cells	FALSE	FALSE	TRUE
ENST00000448244	ENSG00000055950	MRPL43-209	MRPL43	10	101001701	rs750866	A	G	14268	0.523438	2.02994e-07	0.970023	0.158481	0.00011695	0.55494	0.0208161	Secretory_transitional_cells	FALSE	TRUE	TRUE
ENST00000370234	ENSG00000055950	MRPL43-205	MRPL43	10	100945301	rs397781122	A	AT	-42182	0.523438	1.90129e-08	1.13713	0.168655	4.28812e-05	0.483568	0.0101823	Secretory_transitional_cells	FALSE	TRUE	TRUE
ENST00000299179	ENSG00000055950	MRPL43-201	MRPL43	10	100945301	rs397781122	A	AT	-42193	0.523438	1.4997e-12	1.1501	0.0906329	2.27353e-12	0.875989	4.25887e-09	Secretory_transitional_cells	FALSE	TRUE	TRUE
ENST00000342071	ENSG00000055950	MRPL43-204	MRPL43	10	101001701	rs750866	A	G	14186	0.523438	9.99922e-10	0.934462	0.103585	3.52696e-07	0.616398	0.00016989	Secretory_transitional_cells	FALSE	TRUE	TRUE
ENST00000337003	ENSG00000173915	ATP5MD-202	ATP5MD	10	103447117	rs6580	T	C	50651	0.339844	1.31912e-14	1.17743	0.0931718	2.56808e-11	0.775429	3.33044e-08	Secretory_transitional_cells	FALSE	TRUE	TRUE
TALONT000429942	ENSG00000177600	RPLP2-TALONT000429942	RPLP2	11	805302	rs28710291	G	A	-4110	0.601562	1.50383e-07	1.20022	0.151046	0.000347033	0.82576	0.0479565	Secretory_transitional_cells	FALSE	FALSE	TRUE
ENST00000321153	ENSG00000177600	RPLP2-201	RPLP2	11	805302	rs28710291	G	A	-4665	0.601562	6.06793e-12	1.06469	0.0873068	5.0189e-18	0.711524	8.46146e-14	Secretory_transitional_cells	FALSE	FALSE	TRUE
TALONT001371070	ENSG00000166833	NAV2-TALONT001371070	NAV2	11	20270547	rs10766642	T	G	221819	0.0664062	8.9896e-09	1.5772	0.319865	6.33678e-05	1.19692	0.0131892	Secretory_transitional_cells	TRUE	TRUE	FALSE
ENST00000257245	ENSG00000134809	TIMM10-201	TIMM10	11	57521855	rs2649665	A	C	-8899	0.867188	3.88756e-10	-0.605244	0.0859999	5.11225e-08	0.242588	3.44753e-05	Secretory_transitional_cells	FALSE	TRUE	TRUE
ENST00000317568	ENSG00000126391	FRMD8-201	FRMD8	11	66318125	rs7941602	C	G	931488	0.917969	4.64122e-09	-1.76547	0.275462	2.63068e-05	1.10721	0.00671988	Secretory_transitional_cells	FALSE	FALSE	TRUE
TALONT002839731	ENSG00000197345	MRPL21-TALONT002839731	MRPL21	11	68903812	rs111612765	G	GCCGCCGCCATCTTC	-15	0.222656	1.65e-09	-0.73231	0.0929997	1.98941e-06	0.1447	0.000713614	Secretory_transitional_cells	FALSE	TRUE	TRUE
ENST00000362034	ENSG00000197345	MRPL21-201	MRPL21	11	68946411	rs10713729	C	CA	42579	0.746094	1.5155e-08	0.528944	0.0642408	6.28225e-06	0.162306	0.00211827	Secretory_transitional_cells	FALSE	TRUE	TRUE
ENST00000542119	ENSG00000256916	AP000851.1-202	AP000851.1	11	102935729	rs66740390	T	C	328362	0.0585938	3.78507e-09	2.15507	0.359178	0.000185364	1.54957	0.0292063	Secretory_transitional_cells	TRUE	FALSE	FALSE
TALONT003479042	ENSG00000110344	UBE4A-TALONT003479042	UBE4A	11	117400783	rs7928581	C	T	-997662	0.832031	0.0227249	-1.19621	0.517413	0.000117297	10.0444	0.0208161	Secretory_transitional_cells	FALSE	FALSE	FALSE
ENST00000545581	ENSG00000111678	C12orf57-207	C12orf57	12	7827582	rs1043712	C	T	884080	0.199219	3.97353e-13	1.41245	0.206786	2.89695e-07	3.15904e-08	0.000143648	Secretory_transitional_cells	TRUE	FALSE	FALSE
ENST00000550654	ENSG00000178449	COX14-204	COX14	12	50113460	rs10735822	C	T	1256	0.777344	4.85538e-10	-2.75186	0.351826	1.47391e-06	3.50508	0.000552197	Secretory_transitional_cells	FALSE	FALSE	TRUE
ENST00000547649	ENSG00000092841	MYL6-207	MYL6	12	56354042	rs1230638798	A	T	195680	0.511719	0.0429818	-0.492523	0.21086	0.000239377	2.62528	0.035093	Secretory_transitional_cells	FALSE	FALSE	TRUE
ENST00000313104	ENSG00000089157	RPLP0-202	RPLP0	12	120208885	rs7960120	C	T	7778	0.449219	6.57059e-11	1.31933	0.111189	3.17377e-10	0.921333	3.56714e-07	Secretory_transitional_cells	FALSE	FALSE	TRUE
ENST00000568302	ENSG00000261105	LMO7-AS1-201	LMO7-AS1	13	75663588	rs9600517	A	G	27594	0.503906	9.25578e-09	-0.986753	0.1479	2.1173e-05	0.352831	0.00550261	Secretory_transitional_cells	FALSE	FALSE	FALSE
ENST00000554988	ENSG00000259001	AL355075.4-201	AL355075.4	14	20343418	rs2297619	A	C	-267	0.121094	4.38503e-10	1.17854	0.173646	0.000133835	0.690793	0.023024	Secretory_transitional_cells	FALSE	FALSE	FALSE
TALONT000464574	ENSG00000157326	DHRS4-TALONT000464574	DHRS4	14	23937709	rs8022613	T	C	-16025	0.0898438	8.32468e-08	0.682545	0.129444	9.30204e-05	0.000368276	0.0175482	Secretory_transitional_cells	FALSE	TRUE	TRUE
ENST00000397071	ENSG00000187630	DHRS4L2-202	DHRS4L2	14	23991925	rs80326273	G	A	3107	0.28125	5.519e-11	1.08051	0.123058	1.17788e-06	0.643946	0.000461815	Secretory_transitional_cells	FALSE	TRUE	TRUE
ENST00000354822	ENSG00000136352	NKX2-1-201	NKX2-1	14	35948571	rs78312959	A	T	-571657	0.265625	9.67321e-13	0.943762	0.137669	1.37643e-05	6.50754e-07	0.00414382	Secretory_transitional_cells	TRUE	FALSE	FALSE
ENST00000553514	ENSG00000183648	NDUFB1-202	NDUFB1	14	92131848	rs59389644	T	A	10124	0.367188	1.44222e-07	-1.07133	0.169182	0.000269926	0.532928	0.0388952	Secretory_transitional_cells	FALSE	FALSE	TRUE
ENST00000392568	ENSG00000183828	NUDT14-202	NUDT14	14	105162671	rs201550620	A	G	-18641	0.363281	3.5823e-09	-0.681775	0.0840874	2.7955e-06	0.312997	0.000961833	Secretory_transitional_cells	FALSE	TRUE	TRUE
ENST00000558904	ENSG00000069667	RORA-208	RORA	15	61177123	rs1816624	C	T	-52032	0.578125	1.53218e-08	-0.933592	0.14357	7.30736e-05	0.329063	0.0144936	Secretory_transitional_cells	FALSE	FALSE	FALSE
ENST00000330964	ENSG00000185088	RPS27L-201	RPS27L	15	63146173	rs34738270	T	A	-11304	0.507812	1.27913e-12	-1.71662	0.0955499	1.13963e-16	1.32118	6.40439e-13	Secretory_transitional_cells	FALSE	TRUE	TRUE
ENST00000307979	ENSG00000174446	SNAPC5-201	SNAPC5	15	66366639	rs4473127	C	T	-131123	0.558594	6.76908e-08	1.08946	0.158559	0.000249884	0.56872	0.0363175	Secretory_transitional_cells	FALSE	FALSE	FALSE
ENST00000548577	ENSG00000219200	RNASEK-202	RNASEK	17	7004366	rs1219070930	ATTAAT	A	-8051	0.128906	6.61155e-12	-0.895549	0.0618759	8.26788e-13	0.183646	2.32316e-09	Secretory_transitional_cells	FALSE	TRUE	FALSE
TALONT000857095	ENSG00000170291	ELP5-TALONT000857095	ELP5	17	7242662	rs222843	T	C	-8151	0.3125	2.97901e-09	2.12945	0.226655	3.15844e-08	2.88976	2.42039e-05	Secretory_transitional_cells	FALSE	TRUE	TRUE
ENST00000573657	ENSG00000170291	ELP5-210	ELP5	17	7253128	rs2074219	A	G	752	0.6875	5.34997e-09	-1.562	0.185696	7.83465e-07	1.16631	0.000330214	Secretory_transitional_cells	FALSE	TRUE	TRUE
ENST00000573566	ENSG00000141504	SAT2-208	SAT2	17	7608439	rs1451287576	A	T	-19366	0.234375	4.43499e-11	0.809939	0.107083	1.53761e-05	0.2503	0.00446946	Secretory_transitional_cells	FALSE	FALSE	TRUE
ENST00000472495	ENSG00000214941	ZSWIM7-205	ZSWIM7	17	15985134	rs8076669	T	C	-14550	0.1875	1.04849e-07	-0.673558	0.113899	0.000227828	0.106724	0.033693	Secretory_transitional_cells	FALSE	TRUE	TRUE
ENST00000573866	ENSG00000262202	AC007952.4-201	AC007952.4	17	19238913	rs959071	C	T	126277	0.867188	6.73639e-10	-1.44824	0.194778	1.71112e-05	0.733617	0.00484914	Secretory_transitional_cells	FALSE	TRUE	FALSE
ENST00000589168	ENSG00000108639	SYNGR2-204	SYNGR2	17	79088104	rs3744175	G	A	919486	0.0546875	3.53233e-48	1.61192	0.123898	1.1186e-11	1e-08	1.88587e-08	Secretory_transitional_cells	TRUE	FALSE	TRUE
ENST00000573090	ENSG00000224877	NDUFAF8-202	NDUFAF8	17	81239762	rs2255166	T	C	451	0.6875	5.58424e-09	-1.15605	0.163899	1.99104e-05	0.667658	0.00541409	Secretory_transitional_cells	FALSE	TRUE	TRUE
TALONT001279671	ENSG00000166347	CYB5A-TALONT001279671	CYB5A	18	74261636	rs1790821	A	G	-30327	0.152344	1.35722e-09	1.70849	0.204234	0.000211649	1.62445	0.0315773	Secretory_transitional_cells	FALSE	TRUE	FALSE
ENST00000608443	ENSG00000105701	FKBP8-213	FKBP8	19	19149908	rs11666960	T	C	606335	0.269531	0.00163955	0.586764	0.173576	7.87872e-05	1.27629	0.0152677	Secretory_transitional_cells	FALSE	FALSE	FALSE
TALONT002852940	ENSG00000086544	ITPKC-TALONT002852940	ITPKC	19	39860847	rs4802061	A	T	-854259	0.117188	1.16238e-08	1.89597	0.402961	9.27501e-10	4.64873	9.19818e-07	Secretory_transitional_cells	FALSE	TRUE	FALSE
TALONT003424033	ENSG00000186474	KLK12-TALONT003424033	KLK12	19	51793711	rs11670747	C	T	758819	0.0664062	3.39319e-66	1.88859	0.69891	2.86028e-09	1e-08	2.4111e-06	Secretory_transitional_cells	TRUE	FALSE	FALSE
TALONT003518313	ENSG00000170889	RPS9-TALONT003518313	RPS9	19	54197981	rs34629529	G	A	-2828	0.40625	5.29456e-08	1.01555	0.15752	0.000190411	0.401749	0.0294511	Secretory_transitional_cells	FALSE	TRUE	TRUE
ENST00000391752	ENSG00000170889	RPS9-203	RPS9	19	54197981	rs34629529	G	A	-2891	0.40625	5.18458e-15	1.75582	0.08474	2.67472e-16	1.7001	1.12734e-12	Secretory_transitional_cells	FALSE	TRUE	TRUE
ENST00000344063	ENSG00000108107	RPL28-201	RPL28	19	55072084	rs34319736	G	A	-313261	0.0742188	0.00673173	2.03161	0.646194	5.26379e-05	6.73398	0.0119664	Secretory_transitional_cells	FALSE	TRUE	FALSE
ENST00000597296	ENSG00000186230	ZNF749-203	ZNF749	19	57391297	rs1412781793	CT	C	-44050	0.726562	3.09995e-07	0.778474	0.121577	0.000189945	0.295247	0.0294511	Secretory_transitional_cells	FALSE	FALSE	TRUE
ENST00000215057	ENSG00000099326	MZF1-201	MZF1	19	58025943	rs292825	T	G	-547392	0.378906	3.3538e-05	1.31051	0.251713	6.10463e-05	2.92049	0.012966	Secretory_transitional_cells	FALSE	FALSE	TRUE
TALONT000230219	ENSG00000035115	SH3YL1-TALONT000230219	SH3YL1	2	242793	rs62114506	G	C	-21239	0.203125	1.32579e-08	-0.746337	0.0906157	7.19893e-06	0.275464	0.00237977	Secretory_transitional_cells	FALSE	TRUE	TRUE
ENST00000426997	ENSG00000237651	C2orf74-202	C2orf74	2	61215775	rs6545846	A	G	70707	0.683594	5.80127e-12	-0.958692	0.107401	6.76214e-08	0.42092	4.22237e-05	Secretory_transitional_cells	FALSE	TRUE	TRUE
TALONT003499830	ENSG00000150540	HNMT-TALONT003499830	HNMT	2	137985596	rs3100725	G	A	21286	0.273438	1.33741e-07	1.10222	0.182811	0.000198889	0.687351	0.0302081	Secretory_transitional_cells	FALSE	FALSE	TRUE
ENST00000461097	ENSG00000144381	HSPD1-210	HSPD1	2	197512946	rs1036438475	C	CT	13129	0.597656	8.6059e-09	-0.451084	0.0702062	7.25654e-05	0.179638	0.0144936	Secretory_transitional_cells	FALSE	TRUE	FALSE
ENST00000399838	ENSG00000125877	ITPA-202	ITPA	20	3213196	rs1127354	C	A	3671	0.121094	1.33198e-08	1.40936	0.272907	7.72944e-05	0.00177071	0.0151525	Secretory_transitional_cells	FALSE	FALSE	TRUE
ENST00000411646	ENSG00000232388	SMIM26-201	SMIM26	20	18975798	rs1378517891	G	A	408378	0.136719	0.00101453	2.18217	0.56785	8.40985e-05	9.58574	0.0161117	Secretory_transitional_cells	FALSE	TRUE	TRUE
ENST00000360668	ENSG00000101460	MAP1LC3A-201	MAP1LC3A	20	34581691	rs11467128	AAGAG	A	22973	0.476562	2.41231e-10	-1.27116	0.136651	7.68568e-08	0.940531	4.62765e-05	Secretory_transitional_cells	FALSE	TRUE	FALSE
ENST00000397709	ENSG00000101460	MAP1LC3A-203	MAP1LC3A	20	34471777	rs10667439	T	TTGTGTGTG	-86941	0.324219	5.814e-11	1.54097	0.193272	1.68996e-06	0.768225	0.000619378	Secretory_transitional_cells	FALSE	TRUE	FALSE
ENST00000442447	ENSG00000131051	RBM39-215	RBM39	20	35395019	rs80221706	C	G	-347159	0.0507812	3.5918e-09	1.74718	0.315831	9.74126e-05	0.39867	0.0176591	Secretory_transitional_cells	TRUE	FALSE	TRUE
ENST00000399899	ENSG00000156284	CLDN8-201	CLDN8	21	31154440	rs78007898	G	T	938343	0.0585938	8.08436e-09	0.706394	0.128573	3.33649e-05	0.18922	0.00827214	Secretory_transitional_cells	TRUE	FALSE	FALSE
TALONT000538069	ENSG00000241837	ATP5PO-TALONT000538069	ATP5PO	21	32947476	rs2834025	C	T	-984266	0.0625	0.00557376	1.38996	0.482008	2.12151e-05	3.23269	0.00550261	Secretory_transitional_cells	FALSE	TRUE	FALSE
ENST00000397701	ENSG00000182362	YBEY-206	YBEY	21	46194529	rs2254522	A	G	-91813	0.664062	3.24172e-06	0.583716	0.0806059	0.000175572	0.237163	0.0279246	Secretory_transitional_cells	FALSE	TRUE	TRUE
ENST00000215754	ENSG00000240972	MIF-201	MIF	22	23996954	rs431756	G	C	102571	0.1875	0.000875506	-0.333137	0.0905624	0.00015336	0.292052	0.0253483	Secretory_transitional_cells	FALSE	TRUE	FALSE
TALONT001108968	ENSG00000100316	RPL3-TALONT001108968	RPL3	22	39305126	rs1214026214	CT	C	-14497	0.0546875	5.94911e-23	1.54062	0.111499	1.33657e-12	0.415723	3.21906e-09	Secretory_transitional_cells	FALSE	FALSE	FALSE
ENST00000331479	ENSG00000183172	SMDT1-201	SMDT1	22	42101898	rs1261090243	AT	A	22198	0.203125	1.87535e-07	-0.29805	0.0461203	0.000279281	0.0816473	0.0399021	Secretory_transitional_cells	FALSE	TRUE	FALSE
ENST00000338970	ENSG00000188846	RPL14-201	RPL14	3	40405871	rs6599100	C	T	-51421	0.578125	1.66391e-12	0.532321	0.0498236	1.43762e-09	0.245398	1.34651e-06	Secretory_transitional_cells	FALSE	FALSE	TRUE
ENST00000396203	ENSG00000188846	RPL14-202	RPL14	3	40399378	rs7631893	T	C	-57961	0.421875	7.04789e-08	-0.388103	0.0549482	0.000122453	0.184684	0.021283	Secretory_transitional_cells	FALSE	FALSE	TRUE
ENST00000294189	ENSG00000162244	RPL29-201	RPL29	3	52005208	rs57263506	A	G	9313	0.09375	5.45912e-07	-0.815594	0.0840271	1.16068e-07	0.239948	6.31228e-05	Secretory_transitional_cells	FALSE	TRUE	FALSE
ENST00000291458	ENSG00000160124	CCDC58-201	CCDC58	3	122366944	rs1181714637	CA	C	-16287	0.574219	3.36605e-07	-0.550131	0.0852718	0.00016787	0.204816	0.027213	Secretory_transitional_cells	FALSE	FALSE	FALSE
ENST00000343267	ENSG00000189058	APOD-201	APOD	3	195582076	rs9886983	T	C	-1864	0.539062	1.11638e-12	-1.08576	0.0932451	6.16508e-08	0.853655	3.99762e-05	Secretory_transitional_cells	FALSE	FALSE	FALSE
TALONT003757435	ENSG00000072274	TFRC-TALONT003757435	TFRC	3	196079886	rs116921378	G	T	-2204	0.0585938	1.60634e-07	1.32615	0.270797	6.09757e-05	2.01122e-05	0.012966	Secretory_transitional_cells	FALSE	TRUE	FALSE
ENST00000296370	ENSG00000163993	S100P-201	S100P	4	6516319	rs3934547	A	C	-177559	0.101562	0.000378254	1.77779	0.500665	5.40126e-05	6.05562	0.0119817	Secretory_transitional_cells	FALSE	FALSE	FALSE
ENST00000645496	ENSG00000163682	RPL9-214	RPL9	4	39484129	rs7664361	C	T	25180	0.71875	2.21702e-22	-0.793827	0.0446602	1.04305e-16	0.322259	6.40439e-13	Secretory_transitional_cells	FALSE	FALSE	FALSE
TALONT001673340	ENSG00000138771	SHROOM3-TALONT001673340	SHROOM3	4	77412746	rs112549382	C	G	827386	0.0664062	2.89873e-08	1.42707	0.271563	0.000149406	1.45871	0.0249392	Secretory_transitional_cells	FALSE	FALSE	TRUE
ENST00000328546	ENSG00000170509	HSD17B13-202	HSD17B13	4	87285592	rs13148704	A	G	-37290	0.335938	1.80958e-08	-1.257	0.106058	1.00524e-06	0.993577	0.000403511	Secretory_transitional_cells	FALSE	FALSE	FALSE
ENST00000602520	ENSG00000269893	SNHG8-203	SNHG8	4	118249101	rs687492	C	T	-29608	0.171875	5.20933e-18	0.937152	0.0788729	1.78244e-12	0.329681	3.75631e-09	Secretory_transitional_cells	FALSE	TRUE	TRUE
ENST00000503362	ENSG00000129128	SPCS3-201	SPCS3	4	176332054	rs1434446397	CT	C	12088	0.296875	3.16677e-07	-0.410144	0.0645695	0.000344619	0.167373	0.0479565	Secretory_transitional_cells	FALSE	TRUE	FALSE
TALONT001399574	ENSG00000197822	OCLN-TALONT001399574	OCLN	5	68715886	rs28233	G	T	-776406	0.144531	2.76462e-08	1.00565	0.181934	6.15262e-05	0.12767	0.012966	Secretory_transitional_cells	TRUE	FALSE	FALSE
ENST00000231461	ENSG00000113532	ST8SIA4-201	ST8SIA4	5	101060570	rs2458244	A	C	157288	0.808594	8.15196e-10	-0.801855	0.11627	2.07263e-05	0.267871	0.00550261	Secretory_transitional_cells	FALSE	TRUE	FALSE
ENST00000513345	ENSG00000169567	HINT1-209	HINT1	5	131050022	rs6884859	G	C	-115311	0.242188	5.71135e-10	-0.903292	0.105125	4.56301e-07	0.287358	0.000213691	Secretory_transitional_cells	FALSE	FALSE	TRUE
ENST00000498309	ENSG00000164405	UQCRQ-206	UQCRQ	5	132935732	rs9327639	T	C	69099	0.152344	5.58021e-09	0.773112	0.110791	5.3234e-05	0.220144	0.0119664	Secretory_transitional_cells	FALSE	TRUE	TRUE
TALONT002543336	ENSG00000213585	VDAC1-TALONT002543336	VDAC1	5	133444397	rs79779814	C	T	-560345	0.0507812	1.78501e-14	2.36757	0.406279	2.06484e-08	0.000174801	1.65769e-05	Secretory_transitional_cells	TRUE	FALSE	FALSE
ENST00000442011	ENSG00000120708	TGFBI-201	TGFBI	5	136342675	rs35545133	C	G	313687	0.0625	1.54111e-08	1.29683	0.240869	0.00012226	0.918971	0.021283	Secretory_transitional_cells	TRUE	FALSE	TRUE
TALONT002947536	ENSG00000164265	SCGB3A2-TALONT002947536	SCGB3A2	5	147895062	rs1437936771	C	CA	24380	0.28125	1.86234e-09	1.9563	0.220655	0.000143446	3.0618	0.0241837	Secretory_transitional_cells	FALSE	TRUE	TRUE
TALONT002947602	ENSG00000164265	SCGB3A2-TALONT002947602	SCGB3A2	5	147865449	rs191345603	C	T	-5233	0.210938	5.81726e-10	2.94429	0.385107	2.82491e-05	3.64413	0.0071083	Secretory_transitional_cells	TRUE	TRUE	TRUE
ENST00000274787	ENSG00000146066	HIGD2A-201	HIGD2A	5	176530324	rs111854568	A	G	141573	0.484375	1.2916e-45	-0.102016	0.350847	1.60014e-11	1e-08	2.45246e-08	Secretory_transitional_cells	FALSE	FALSE	FALSE
ENST00000380454	ENSG00000124588	NQO2-204	NQO2	6	3009710	rs2518581	A	G	9708	0.6875	7.88729e-10	-1.6867	0.301201	4.87783e-05	0.109108	0.0114217	Secretory_transitional_cells	FALSE	TRUE	TRUE
ENST00000419065	ENSG00000180822	PSMG4-205	PSMG4	6	3264292	rs200271803	C	T	5340	0.582031	1.84881e-10	1.2142	0.146381	5.84891e-07	0.593573	0.000259494	Secretory_transitional_cells	FALSE	TRUE	TRUE
ENST00000486622	ENSG00000137393	RNF144B-202	RNF144B	6	18348734	rs6923849	A	T	-38780	0.191406	1.87702e-10	1.85502	0.241523	1.13362e-07	1.94662	6.31228e-05	Secretory_transitional_cells	FALSE	TRUE	TRUE
TALONT001165898	ENSG00000206503	HLA-A-TALONT001165898	HLA-A	6	29964453	rs9260729	C	T	30348	0.0546875	6.64424e-09	1.51103	0.244399	5.70836e-05	1.07374	0.0124985	Secretory_transitional_cells	FALSE	TRUE	TRUE
TALONT001391180	ENSG00000204525	HLA-C-TALONT001391180	HLA-C	6	31148433	rs130071	G	A	-123697	0.078125	1.55141e-14	1.50022	0.20064	9.44469e-06	1.54254	0.00300433	Secretory_transitional_cells	FALSE	TRUE	TRUE
ENST00000375040	ENSG00000213654	GPSM3-206	GPSM3	6	31461735	rs62395307	G	A	-730908	0.0585938	4.50073e-10	1.24674	0.211547	1.72576e-05	0.195506	0.00484914	Secretory_transitional_cells	TRUE	FALSE	FALSE
ENST00000374975	ENSG00000198502	HLA-DRB5-201	HLA-DRB5	6	32594017	rs9270602	C	G	63730	0.867188	1.69549e-13	-2.77893	0.315672	2.46688e-11	4.33431	3.33044e-08	Secretory_transitional_cells	FALSE	TRUE	TRUE
TALONT001736887	ENSG00000198502	HLA-DRB5-TALONT001736887	HLA-DRB5	6	32592198	rs1268733934	C	A	2350	0.0703125	1.25298e-14	3.80222	0.318727	1.3404e-05	4.6776	0.00410875	Secretory_transitional_cells	FALSE	TRUE	TRUE
ENST00000343139	ENSG00000196735	HLA-DQA1-201	HLA-DQA1	6	32666255	rs9274501	A	G	28849	0.535156	8.59149e-12	-1.33654	0.118192	1.93051e-05	1.13982	0.00533554	Secretory_transitional_cells	FALSE	TRUE	FALSE
ENST00000374943	ENSG00000179344	HLA-DQB1-201	HLA-DQB1	6	32668656	rs35800511	A	G	1972	0.152344	6.09923e-11	2.26931	0.24041	3.88588e-08	3.92437	2.7297e-05	Secretory_transitional_cells	FALSE	TRUE	TRUE
TALONT002458409	ENSG00000243955	GSTA1-TALONT002458409	GSTA1	6	52777785	rs2608650	C	A	-26031	0.855469	2.89283e-08	0.650669	0.0789997	9.46507e-05	0.234113	0.0175482	Secretory_transitional_cells	FALSE	TRUE	FALSE
ENST00000654795	ENSG00000203875	SNHG5-225	SNHG5	6	85615914	rs2842600	C	T	-62834	0.664062	5.12313e-12	-0.878223	0.10519	5.07391e-11	0.876048	6.11014e-08	Secretory_transitional_cells	FALSE	TRUE	TRUE
ENST00000361131	ENSG00000198729	PPP1R14C-201	PPP1R14C	6	150116613	rs520028	A	G	-26431	0.203125	4.17819e-08	0.683508	0.0986201	9.47193e-05	0.295622	0.0175482	Secretory_transitional_cells	FALSE	TRUE	TRUE
ENST00000357429	ENSG00000146540	C7orf50-201	C7orf50	7	1138191	rs1423535132	GCGCCCACCTGCGCCCACGT	G	-66	0.4375	1.97046e-10	-1.20384	0.136868	4.83358e-07	0.574556	0.000220244	Secretory_transitional_cells	FALSE	FALSE	TRUE
ENST00000316731	ENSG00000146574	CCZ1B-201	CCZ1B	7	6823047	rs7789081	T	C	-3723	0.558594	2.65581e-10	-0.988055	0.113669	9.82986e-08	0.414383	5.7146e-05	Secretory_transitional_cells	FALSE	TRUE	TRUE
ENST00000463284	ENSG00000196683	TOMM7-204	TOMM7	7	22814387	rs10950922	C	T	-8462	0.84375	2.76678e-12	-1.08297	0.117963	3.88357e-08	0.456845	2.7297e-05	Secretory_transitional_cells	FALSE	TRUE	FALSE
ENST00000297873	ENSG00000165171	METTL27-201	METTL27	7	73827056	rs7455225	C	T	-15460	0.40625	6.0046e-09	-0.836556	0.109882	1.03025e-05	0.443772	0.00321651	Secretory_transitional_cells	FALSE	FALSE	TRUE
TALONT001979284	ENSG00000165171	METTL27-TALONT001979284	METTL27	7	73820632	rs4717819	G	A	-21884	0.550781	9.52084e-08	-1.39404	0.256751	0.000193529	0.418676	0.0296612	Secretory_transitional_cells	FALSE	FALSE	TRUE
ENST00000461263	ENSG00000146701	MDH2-205	MDH2	7	76024626	rs1407749277	CAACAAAACAAAAAA	C	-23425	0.386719	1.17182e-07	-0.741804	0.100366	0.000138635	0.345941	0.0236088	Secretory_transitional_cells	FALSE	FALSE	TRUE
ENST00000297205	ENSG00000164647	STEAP1-201	STEAP1	7	90146084	rs10269493	G	C	-8385	0.675781	4.00269e-07	0.735152	0.104557	4.25249e-05	0.459593	0.0101823	Secretory_transitional_cells	FALSE	FALSE	TRUE
ENST00000223271	ENSG00000106538	RARRES2-201	RARRES2	7	150340571	rs1047207	A	G	-1058	0.445312	1.17646e-08	-0.636138	0.0811168	1.50189e-05	0.439488	0.00444221	Secretory_transitional_cells	FALSE	TRUE	TRUE
ENST00000636435	ENSG00000104763	ASAH1-226	ASAH1	8	18067340	rs12675283	C	T	-16802	0.371094	4.38529e-13	-0.457943	0.0443726	2.51397e-09	0.147089	2.23071e-06	Secretory_transitional_cells	FALSE	TRUE	FALSE
ENST00000612809	ENSG00000176731	RBIS-208	RBIS	8	85232787	rs1161213824	A	AT	12412	0.40625	7.32673e-07	0.810936	0.127971	2.56659e-06	0.926734	0.000901472	Secretory_transitional_cells	FALSE	FALSE	TRUE
ENST00000612977	ENSG00000176731	RBIS-209	RBIS	8	85218394	rs6990449	A	G	-1990	0.429688	4.39889e-09	-1.49452	0.121175	4.54112e-15	1.5247	1.53119e-11	Secretory_transitional_cells	FALSE	FALSE	TRUE
ENST00000276646	ENSG00000147642	SYBU-201	SYBU	8	109712251	rs3108847	C	G	67429	0.945312	2.22601e-08	-3.04708	0.666221	5.16051e-05	5.30684	0.0119181	Secretory_transitional_cells	FALSE	FALSE	FALSE
ENST00000382393	ENSG00000172785	CBWD1-206	CBWD1	9	147132	rs1451587666	T	C	-31913	0.347656	1.2823e-08	-0.664845	0.0971808	3.8809e-05	0.168084	0.00948242	Secretory_transitional_cells	FALSE	TRUE	TRUE
ENST00000512701	ENSG00000155158	TTC39B-208	TTC39B	9	14692990	rs180689227	G	T	-614370	0.0546875	2.97898e-08	1.33145	0.236769	0.000200853	0.281019	0.0302341	Secretory_transitional_cells	TRUE	TRUE	TRUE
TALONT002450595	ENSG00000165219	GAPVD1-TALONT002450595	GAPVD1	9	126326521	rs148744220	C	T	989281	0.0664062	5.12744e-09	1.45146	0.267685	9.13883e-06	0.710427	0.00296294	Secretory_transitional_cells	FALSE	TRUE	FALSE
ENST00000290079	ENSG00000244187	TMEM141-201	TMEM141	9	136792104	rs2784041	G	A	760	0.113281	1.50953e-09	-0.785594	0.0839768	8.25192e-07	0.180756	0.000339318	Secretory_transitional_cells	FALSE	FALSE	TRUE
ENST00000497986	ENSG00000130770	ATP5IF1-204	ATP5IF1	1	28207491	rs61787029	G	T	-28618	0.0992063	1.10309e-07	-0.930494	0.15084	7.99768e-05	0.0634804	0.0134651	Basal	FALSE	TRUE	FALSE
ENST00000484310	ENSG00000156171	DRAM2-208	DRAM2	1	111139496	rs3762374	C	T	-707	0.416667	4.33454e-11	0.954522	0.113091	6.92228e-09	0.487388	4.35511e-06	Basal	FALSE	TRUE	TRUE
ENST00000368279	ENSG00000160783	PMF1-203	PMF1	1	156236330	rs1052067	G	A	23337	0.202381	9.44348e-10	1.89753	0.237528	7.17912e-06	1.89317	0.00195039	Basal	FALSE	FALSE	TRUE
ENST00000368006	ENSG00000158796	DEDD-202	DEDD	1	160824764	rs555932	G	A	-307903	0.896825	5.42248e-09	-1.42446	0.262487	6.07936e-05	0.00308237	0.0113548	Basal	TRUE	FALSE	FALSE
TALONT003929676	ENSG00000058085	LAMC2-TALONT003929676	LAMC2	1	183305975	rs529558	G	A	120243	0.0515873	7.83433e-11	2.51399	0.511405	4.54782e-05	1.67101	0.00891202	Basal	TRUE	TRUE	TRUE
ENST00000670788	ENSG00000230937	MIR205HG-215	MIR205HG	1	209429541	rs112526610	C	CA	721	0.674603	2.56708e-07	-1.54089	0.230572	3.74889e-05	1.85736	0.00772642	Basal	TRUE	TRUE	FALSE
ENST00000667171	ENSG00000230937	MIR205HG-214	MIR205HG	1	209434675	rs6690362	C	A	5852	0.666667	2.18719e-07	-1.72741	0.256105	7.73489e-05	1.59538	0.0134004	Basal	TRUE	TRUE	FALSE
ENST00000366437	ENSG00000230937	MIR205HG-201	MIR205HG	1	209434675	rs6690362	C	A	5664	0.666667	9.69043e-08	-1.74178	0.256539	0.000157569	1.96247	0.0219015	Basal	TRUE	TRUE	FALSE
ENST00000272167	ENSG00000143819	EPHX1-201	EPHX1	1	225922543	rs10915898	G	A	112448	0.277778	3.29111e-32	-0.577575	0.0492356	1.4108e-12	1e-08	2.10803e-09	Basal	TRUE	TRUE	FALSE
ENST00000394936	ENSG00000197746	PSAP-202	PSAP	10	72095706	rs1258837801	CA	C	244455	0.178571	3.80593e-57	0.920087	0.0603443	1.00671e-13	1e-08	1.71913e-10	Basal	TRUE	FALSE	FALSE
ENST00000370635	ENSG00000171160	MORN4-202	MORN4	10	97623730	rs1184619348	CT	C	-9761	0.22619	1.80031e-12	1.12962	0.118094	9.15221e-09	0.637993	5.47015e-06	Basal	FALSE	FALSE	TRUE
ENST00000448244	ENSG00000055950	MRPL43-209	MRPL43	10	101011816	rs807020	G	A	24383	0.543651	2.06082e-08	1.13073	0.208175	0.000178262	0.14617	0.0234165	Basal	FALSE	TRUE	TRUE
ENST00000370234	ENSG00000055950	MRPL43-205	MRPL43	10	101001701	rs750866	A	G	14218	0.52381	6.46355e-08	1.01257	0.186396	0.000292278	0.182409	0.0332744	Basal	FALSE	TRUE	TRUE
ENST00000299179	ENSG00000055950	MRPL43-201	MRPL43	10	100983006	rs12571302	C	A	-4488	0.519841	4.63403e-14	1.03122	0.0697713	5.09597e-15	0.65356	1.21832e-11	Basal	FALSE	TRUE	TRUE
ENST00000318364	ENSG00000055950	MRPL43-203	MRPL43	10	100983006	rs12571302	C	A	-4509	0.519841	2.18663e-10	-0.471472	0.0527061	4.43486e-07	0.143762	0.000169096	Basal	FALSE	TRUE	TRUE
ENST00000342071	ENSG00000055950	MRPL43-204	MRPL43	10	101001701	rs750866	A	G	14186	0.52381	8.16195e-11	0.903164	0.103997	2.85313e-07	0.351902	0.000113685	Basal	FALSE	TRUE	TRUE
ENST00000337003	ENSG00000173915	ATP5MD-202	ATP5MD	10	103313313	rs61869825	C	T	-83153	0.325397	4.39172e-13	1.11524	0.104755	1.00249e-09	0.722307	7.48967e-07	Basal	FALSE	TRUE	TRUE
ENST00000321153	ENSG00000177600	RPLP2-201	RPLP2	11	808423	rs1268121558	G	A	-1544	0.603175	9.1595e-12	1.11155	0.0803572	6.63596e-27	0.705828	7.93244e-23	Basal	FALSE	FALSE	TRUE
ENST00000397298	ENSG00000214026	MRPL23-205	MRPL23	11	1958137	rs170086	G	A	10805	0.166667	1.78828e-10	-0.797548	0.0871571	4.31324e-10	0.205107	3.43729e-07	Basal	FALSE	TRUE	TRUE
TALONT002839731	ENSG00000197345	MRPL21-TALONT002839731	MRPL21	11	68885764	rs544370	C	T	-18063	0.222222	8.55976e-08	-0.720796	0.103149	7.73508e-05	0.168206	0.0134004	Basal	FALSE	TRUE	TRUE
ENST00000362034	ENSG00000197345	MRPL21-201	MRPL21	11	68866358	rs144010769	G	A	-37474	0.210317	1.2585e-11	-0.635607	0.0664874	3.13344e-09	0.0975515	2.20331e-06	Basal	FALSE	TRUE	TRUE
ENST00000548622	ENSG00000166598	HSP90B1-204	HSP90B1	12	102931466	rs7955991	T	C	-998916	0.0674603	1.36262e-08	1.2998	0.224538	0.00016515	0.180963	0.0224335	Basal	TRUE	FALSE	TRUE
ENST00000537496	ENSG00000139428	MMAB-205	MMAB	12	109504806	rs1271988144	CT	C	-68697	0.202381	7.48099e-10	1.27328	0.172889	2.18387e-05	0.976103	0.00522108	Basal	FALSE	TRUE	TRUE
ENST00000545712	ENSG00000139428	MMAB-210	MMAB	12	109599652	rs17670606	G	A	26148	0.174603	7.14284e-07	-0.520395	0.0928722	0.000104338	0.0547973	0.0160317	Basal	FALSE	TRUE	TRUE
ENST00000551590	ENSG00000204852	TCTN1-225	TCTN1	12	110968142	rs151033786	C	T	354115	0.0555556	1.18509e-07	1.45752	0.271649	0.00034975	0.120226	0.0383561	Basal	FALSE	FALSE	TRUE
ENST00000313104	ENSG00000089157	RPLP0-202	RPLP0	12	120225485	rs1356346313	G	A	24378	0.535714	8.02461e-13	-1.1921	0.111653	2.83393e-10	0.791453	2.60585e-07	Basal	FALSE	FALSE	TRUE
ENST00000380139	ENSG00000139597	N4BP2L1-204	N4BP2L1	13	33427930	rs113332002	G	A	999797	0.0634921	4.73604e-09	1.38383	0.274371	7.53871e-05	0.000256171	0.0134004	Basal	FALSE	FALSE	FALSE
ENST00000568302	ENSG00000261105	LMO7-AS1-201	LMO7-AS1	13	75634068	rs68028935	T	C	-1926	0.496032	1.58853e-08	1.15179	0.144832	7.44502e-05	0.861074	0.0134004	Basal	FALSE	FALSE	FALSE
ENST00000554988	ENSG00000259001	AL355075.4-201	AL355075.4	14	20343418	rs2297619	A	C	-267	0.123016	2.29227e-08	0.959706	0.147412	0.000160674	0.314274	0.0220765	Basal	FALSE	FALSE	FALSE
ENST00000298289	ENSG00000165502	RPL36AL-201	RPL36AL	14	49546606	rs17121550	G	C	-74020	0.150794	0.00124659	0.230659	0.070862	1.83527e-05	0.155363	0.00447721	Basal	FALSE	TRUE	FALSE
ENST00000557185	ENSG00000100612	DHRS7-209	DHRS7	14	59885581	rs17096723	T	C	-279817	0.380952	8.03148e-05	0.377401	0.0866251	0.000248401	0.364098	0.0302992	Basal	FALSE	TRUE	TRUE
ENST00000553514	ENSG00000183648	NDUFB1-202	NDUFB1	14	92116434	rs7155991	A	T	-5290	0.876984	1.04371e-10	-1.10108	0.146681	1.02366e-06	0.456729	0.000339904	Basal	FALSE	FALSE	TRUE
ENST00000013070	ENSG00000012963	UBR7-201	UBR7	14	93252717	rs28406037	T	C	45461	0.119048	5.85771e-08	1.06967	0.165266	8.69033e-05	0.39718	0.0140381	Basal	FALSE	FALSE	FALSE
ENST00000392568	ENSG00000183828	NUDT14-202	NUDT14	14	105150705	rs1057744	C	T	-30607	0.365079	6.04164e-10	-0.817782	0.0920036	2.14731e-06	0.40588	0.000626058	Basal	FALSE	TRUE	TRUE
ENST00000330964	ENSG00000185088	RPS27L-201	RPS27L	15	63146173	rs34738270	T	A	-11304	0.507937	4.01041e-11	-1.6238	0.100024	1.57097e-07	1.2108	7.51158e-05	Basal	FALSE	TRUE	TRUE
ENST00000342683	ENSG00000189227	C15orf61-201	C15orf61	15	66762223	rs4776831	C	T	-758908	0.666667	2.61099e-08	-0.242374	0.0435315	2.50333e-05	0.000452677	0.00586747	Basal	TRUE	FALSE	FALSE
ENST00000451195	ENSG00000169609	C15orf40-202	C15orf40	15	83199336	rs77618143	A	G	187729	0.357143	6.52458e-08	1.23284	0.244497	0.000476665	0.000103909	0.0482875	Basal	FALSE	TRUE	TRUE
ENST00000548577	ENSG00000219200	RNASEK-202	RNASEK	17	6999140	rs2307215	T	C	-13277	0.119048	4.47258e-13	-0.897112	0.0426685	1.07034e-18	0.153812	3.19863e-15	Basal	FALSE	TRUE	FALSE
TALONT000857095	ENSG00000170291	ELP5-TALONT000857095	ELP5	17	7253128	rs2074219	A	G	2315	0.694444	2.24185e-09	-2.2315	0.254101	1.78378e-07	2.29424	8.20107e-05	Basal	FALSE	TRUE	TRUE
ENST00000573657	ENSG00000170291	ELP5-210	ELP5	17	7253128	rs2074219	A	G	752	0.694444	1.07823e-13	-1.53464	0.16835	4.30189e-11	0.848699	5.71373e-08	Basal	FALSE	TRUE	TRUE
ENST00000314523	ENSG00000188612	SUMO2-201	SUMO2	17	74506283	rs1184584	G	A	-676673	0.571429	2.93169e-12	-1.39237	0.343444	0.00025702	4.95303e-08	0.0307234	Basal	FALSE	FALSE	FALSE
ENST00000556126	ENSG00000259120	SMIM6-201	SMIM6	17	74651616	rs147153773	G	A	-994627	0.0515873	6.62964e-08	1.16835	0.234055	0.000357311	0.000546187	0.0388291	Basal	TRUE	FALSE	FALSE
ENST00000309352	ENSG00000204316	MRPL38-201	MRPL38	17	76019077	rs2290249	C	A	113664	0.373016	9.78541e-08	0.269962	0.0505943	0.000175421	0.000945198	0.0232993	Basal	TRUE	FALSE	TRUE
ENST00000573090	ENSG00000224877	NDUFAF8-202	NDUFAF8	17	81226916	rs2659012	T	C	-12395	0.68254	1.10553e-08	-1.61439	0.261493	0.000129486	0.591985	0.0191091	Basal	FALSE	TRUE	TRUE
TALONT000948594	ENSG00000177576	C18orf32-TALONT000948594	C18orf32	18	49230031	rs35415862	A	G	-262448	0.31746	1.36273e-08	1.34076	0.22448	0.000221946	0.436443	0.0282242	Basal	FALSE	FALSE	FALSE
ENST00000617539	ENSG00000049759	NEDD4L-237	NEDD4L	18	57049541	rs1157502328	C	CCACACGCACACACA	-994846	0.107143	1.4006e-07	0.36039	0.0548714	9.50917e-05	0.0323016	0.0149566	Basal	FALSE	FALSE	FALSE
ENST00000358368	ENSG00000076924	XAB2-201	XAB2	19	7648621	rs885433	T	C	19076	0.186508	1.90449e-06	-1.08601	0.173902	0.000373572	0.3616	0.0402304	Basal	FALSE	FALSE	TRUE
ENST00000358666	ENSG00000198258	UBL5-201	UBL5	19	9067518	rs1221512035	CA	C	-760374	0.265873	1.54086e-05	-0.301371	0.0573012	0.000230522	0.0876429	0.0290063	Basal	FALSE	FALSE	FALSE
ENST00000247970	ENSG00000127445	PIN1-201	PIN1	19	9970088	rs547906257	G	T	134765	0.325397	7.98106e-07	-0.315332	0.0582701	1.58393e-05	0.0741967	0.00394456	Basal	FALSE	FALSE	FALSE
ENST00000253107	ENSG00000130810	PPAN-201	PPAN	19	10783482	rs138466301	TAAATA	T	677120	0.0793651	1.65971e-07	0.886486	0.174026	0.000399344	0.00950016	0.0426219	Basal	TRUE	FALSE	TRUE
ENST00000222247	ENSG00000105640	RPL18A-201	RPL18A	19	17857085	rs10410133	G	A	-2825	0.230159	9.03029e-08	-0.107666	0.0167222	0.00010461	0.0140357	0.0160317	Basal	FALSE	TRUE	FALSE
ENST00000545006	ENSG00000081665	ZNF506-204	ZNF506	19	20017580	rs12977293	G	T	195858	0.488095	3.24805e-08	-1.3683	0.228551	0.000272705	0.499342	0.0322757	Basal	FALSE	TRUE	TRUE
TALONT002852940	ENSG00000086544	ITPKC-TALONT002852940	ITPKC	19	39860847	rs4802061	A	T	-854259	0.119048	1.87936e-10	2.05867	0.375018	0.000174335	3.91426	0.0232993	Basal	FALSE	TRUE	FALSE
TALONT003518313	ENSG00000170889	RPS9-TALONT003518313	RPS9	19	54196804	rs34172242	T	C	-4005	0.40873	2.20316e-09	1.54839	0.277517	0.000131952	0.101984	0.0192355	Basal	FALSE	TRUE	TRUE
ENST00000391752	ENSG00000170889	RPS9-203	RPS9	19	54197981	rs34629529	G	A	-2891	0.404762	1.19826e-15	1.54156	0.0757403	3.22122e-08	1.43564	1.67416e-05	Basal	FALSE	TRUE	TRUE
ENST00000391701	ENSG00000178935	ZNF552-201	ZNF552	19	57439008	rs34759950	C	G	-375905	0.0634921	1.00802e-08	1.22231	0.221138	0.000472553	0.105094	0.0482875	Basal	TRUE	FALSE	TRUE
ENST00000356150	ENSG00000035115	SH3YL1-201	SH3YL1	2	305203	rs6721594	T	C	41171	0.214286	4.44985e-07	-0.984606	0.153636	0.000278944	0.317017	0.032373	Basal	FALSE	TRUE	TRUE
TALONT000230219	ENSG00000035115	SH3YL1-TALONT000230219	SH3YL1	2	242793	rs62114506	G	C	-21239	0.194444	6.60829e-10	-0.785736	0.0832246	7.02597e-07	0.180707	0.000247019	Basal	FALSE	TRUE	TRUE
ENST00000405912	ENSG00000171055	FEZ2-204	FEZ2	2	37181815	rs6722645	A	G	583647	0.130952	5.51275e-07	0.814464	0.129615	0.000446854	0.395837	0.0468559	Basal	FALSE	FALSE	TRUE
ENST00000234301	ENSG00000115944	COX7A2L-201	COX7A2L	2	42510670	rs4368378	G	A	149453	0.420635	7.42623e-50	-0.629079	0.0428693	8.18441e-06	1e-08	0.00217409	Basal	FALSE	TRUE	TRUE
ENST00000426997	ENSG00000237651	C2orf74-202	C2orf74	2	61215775	rs6545846	A	G	70707	0.68254	2.39285e-11	-1.03321	0.116856	8.21581e-07	0.463848	0.000280599	Basal	FALSE	TRUE	TRUE
TALONT003215158	ENSG00000186522	SEPTIN10-TALONT003215158	SEPTIN10	2	108786252	rs1371945309	C	CT	-827663	0.0674603	1.61589e-07	1.35114	0.281197	0.000134429	0.899928	0.0193606	Basal	FALSE	TRUE	FALSE
ENST00000409094	ENSG00000155368	DBI-204	DBI	2	118763914	rs79695967	G	A	-603075	0.0634921	1.65488e-17	1.00599	0.253589	4.84654e-05	1e-08	0.00934422	Basal	TRUE	TRUE	TRUE
TALONT003446791	ENSG00000173272	MZT2A-TALONT003446791	MZT2A	2	130789919	rs272113	A	G	-703150	0.551587	1.05895e-29	-0.453356	0.0403014	8.91956e-19	1e-08	3.19863e-15	Basal	FALSE	TRUE	TRUE
ENST00000432425	ENSG00000013441	CLK1-204	CLK1	2	200667480	rs2715904	A	G	-197176	0.837302	1.29911e-12	-0.783333	0.115549	1.56668e-06	2.28693e-08	0.000480197	Basal	FALSE	FALSE	FALSE
TALONT003812379	ENSG00000173166	RAPH1-TALONT003812379	RAPH1	2	204046011	rs17271280	T	A	510676	0.107143	7.21176e-09	1.3927	0.260272	0.000113093	0.000866983	0.0169659	Basal	TRUE	TRUE	TRUE
ENST00000360668	ENSG00000101460	MAP1LC3A-201	MAP1LC3A	20	34581691	rs11467128	AAGAG	A	22973	0.480159	5.2741e-10	-1.24089	0.144286	2.79975e-07	0.877188	0.000113685	Basal	FALSE	TRUE	FALSE
ENST00000397709	ENSG00000101460	MAP1LC3A-203	MAP1LC3A	20	34573323	rs3891369	C	T	14605	0.345238	5.56141e-12	1.64344	0.23473	1.55753e-07	0.685566	7.51158e-05	Basal	FALSE	TRUE	FALSE
ENST00000441722	ENSG00000177410	ZFAS1-205	ZFAS1	20	49218247	rs6019691	T	C	-59931	0.507937	2.32818e-09	-0.178693	0.025288	5.85491e-06	0.0384017	0.00162763	Basal	FALSE	TRUE	TRUE
TALONT001874757	ENSG00000101246	ARFRP1-TALONT001874757	ARFRP1	20	63706054	rs6011040	A	G	-1959	0.293651	2.44269e-07	1.30062	0.223933	0.000346128	1.1113	0.0383104	Basal	FALSE	FALSE	TRUE
TALONT000538069	ENSG00000241837	ATP5PO-TALONT000538069	ATP5PO	21	32947476	rs2834025	C	T	-984266	0.0634921	0.00565785	1.15154	0.459442	2.6115e-05	2.89648	0.0060033	Basal	FALSE	TRUE	FALSE
ENST00000215754	ENSG00000240972	MIF-201	MIF	22	23981762	rs1310801454	C	CA	87379	0.436508	8.63925e-05	-0.241336	0.0569483	1.56341e-06	0.212147	0.000480197	Basal	FALSE	TRUE	FALSE
ENST00000290765	ENSG00000133433	GSTT2B-201	GSTT2B	22	23924860	rs5751777	C	T	-36326	0.464286	2.38251e-07	-0.887128	0.14059	0.000136546	0.779463	0.0194313	Basal	FALSE	FALSE	TRUE
TALONT001108968	ENSG00000100316	RPL3-TALONT001108968	RPL3	22	39305126	rs1214026214	CT	C	-14497	0.0515873	3.67826e-22	1.62911	0.0753288	3.49951e-09	0.389367	2.32401e-06	Basal	FALSE	FALSE	FALSE
ENST00000331479	ENSG00000183172	SMDT1-201	SMDT1	22	42085408	rs1193105726	T	A	5708	0.198413	1.54092e-10	-0.26173	0.0318738	1.88177e-07	0.0229663	8.33116e-05	Basal	FALSE	TRUE	FALSE
ENST00000611394	ENSG00000186654	PRR5-216	PRR5	22	45063091	rs145237916	G	A	394544	0.0555556	8.1923e-10	2.17734	0.360498	4.47669e-05	0.599352	0.00891202	Basal	TRUE	FALSE	FALSE
ENST00000498623	ENSG00000241553	ARPC4-208	ARPC4	3	10144764	rs189573032	A	T	352269	0.0634921	1.23324e-08	1.61308	0.409243	0.000472914	2.56235	0.0482875	Basal	FALSE	FALSE	TRUE
ENST00000338970	ENSG00000188846	RPL14-201	RPL14	3	40451727	rs6801859	G	T	-5565	0.464286	8.03705e-16	-0.640045	0.041462	4.9304e-14	0.222129	9.82277e-11	Basal	FALSE	FALSE	TRUE
ENST00000396203	ENSG00000188846	RPL14-202	RPL14	3	40571008	rs1254716698	CATT	C	113669	0.75	2.39333e-07	0.348924	0.0572588	7.91344e-05	0.124983	0.0134651	Basal	FALSE	FALSE	TRUE
ENST00000294189	ENSG00000162244	RPL29-201	RPL29	3	52005208	rs57263506	A	G	9313	0.0873016	9.04495e-08	-0.71603	0.0689957	8.79152e-11	0.164712	9.8037e-08	Basal	FALSE	TRUE	FALSE
ENST00000291458	ENSG00000160124	CCDC58-201	CCDC58	3	122444175	rs4677952	T	C	60944	0.289683	5.03777e-08	-0.655714	0.104346	7.61249e-05	0.0811102	0.0134004	Basal	FALSE	FALSE	FALSE
ENST00000306602	ENSG00000169245	CXCL10-201	CXCL10	4	75321881	rs73825447	T	A	-701616	0.103175	1.08599e-82	1.53926	0.475866	4.52667e-07	1e-08	0.000169096	Basal	TRUE	FALSE	FALSE
ENST00000602520	ENSG00000269893	SNHG8-203	SNHG8	4	118249101	rs687492	C	T	-29608	0.166667	1.34171e-11	0.760741	0.0918387	2.06742e-07	0.304953	8.82619e-05	Basal	FALSE	TRUE	TRUE
ENST00000508987	ENSG00000171421	MRPL36-204	MRPL36	5	2687641	rs2962617	C	G	887746	0.115079	1.78912e-07	1.76684	0.339624	0.000451812	2.61038	0.0469638	Basal	FALSE	FALSE	TRUE
ENST00000513345	ENSG00000169567	HINT1-209	HINT1	5	131088680	rs7715920	T	C	-76653	0.234127	1.80707e-07	-0.788041	0.122291	3.68552e-05	0.288517	0.00772642	Basal	FALSE	FALSE	TRUE
ENST00000498309	ENSG00000164405	UQCRQ-206	UQCRQ	5	132866205	rs17166294	T	C	-428	0.15873	7.12899e-11	0.980651	0.11656	4.07298e-06	0.335469	0.00115922	Basal	FALSE	TRUE	TRUE
ENST00000307826	ENSG00000131446	MGAT1-201	MGAT1	5	181075859	rs13362543	G	A	272974	0.115079	8.65637e-07	0.975621	0.24075	0.000186426	1.61477	0.0241722	Basal	FALSE	FALSE	TRUE
ENST00000419065	ENSG00000180822	PSMG4-205	PSMG4	6	3277064	rs7775219	C	T	18112	0.551587	1.71343e-08	0.872466	0.159998	5.22775e-05	9.61347e-05	0.00991922	Basal	FALSE	TRUE	TRUE
ENST00000486622	ENSG00000137393	RNF144B-202	RNF144B	6	18348734	rs6923849	A	T	-38780	0.194444	2.32592e-08	1.91169	0.277867	2.96423e-05	2.33986	0.00644247	Basal	FALSE	TRUE	TRUE
TALONT001165898	ENSG00000206503	HLA-A-TALONT001165898	HLA-A	6	29692412	rs1377852770	C	CT	-241693	0.0436508	7.70515e-10	1.7872	0.340382	1.44008e-05	0.00117661	0.00366261	Basal	FALSE	TRUE	TRUE
ENST00000359374	ENSG00000066379	ZNRD1-202	ZNRD1	6	30664477	rs10627470	CA	C	603218	0.234127	2.69317e-07	0.487568	0.0747842	0.000326266	0.0803989	0.0364495	Basal	FALSE	TRUE	FALSE
ENST00000375635	ENSG00000204387	SNHG32-202	SNHG32	6	32230495	rs112234915	C	T	395587	0.0436508	1.06976e-10	1.49622	0.229416	0.00018806	0.277695	0.0241722	Basal	FALSE	TRUE	TRUE
TALONT001736887	ENSG00000198502	HLA-DRB5-TALONT001736887	HLA-DRB5	6	32661617	rs9273748	C	A	71769	0.0753968	1.50784e-13	3.52571	0.27668	0.000113544	4.20174	0.0169659	Basal	FALSE	TRUE	TRUE
ENST00000374943	ENSG00000179344	HLA-DQB1-201	HLA-DQB1	6	32660883	rs28688207	T	C	-5801	0.126984	1.27654e-10	2.08329	0.268934	2.90844e-05	2.87099	0.00643828	Basal	FALSE	TRUE	TRUE
ENST00000648437	ENSG00000124614	RPS10-208	RPS10	6	34427523	rs1491085939	T	TA	1454	0.365079	0.00764851	-0.23566	0.0809615	0.000276854	0.388228	0.032373	Basal	FALSE	TRUE	FALSE
ENST00000244496	ENSG00000124541	RRP36-201	RRP36	6	43030817	rs34961677	A	G	9194	0.257937	7.03877e-08	-0.691649	0.107395	0.000254299	0.132252	0.0307052	Basal	FALSE	FALSE	FALSE
ENST00000654795	ENSG00000203875	SNHG5-225	SNHG5	6	85682384	rs2475792	C	T	3636	0.40873	2.51859e-09	0.727887	0.0980131	2.81487e-10	0.696249	2.60585e-07	Basal	FALSE	TRUE	TRUE
ENST00000606017	ENSG00000272398	CD24-201	CD24	6	107501128	rs1407079	A	G	526399	0.115079	3.46912e-72	0.785529	0.0459768	2.20266e-08	1e-08	1.25381e-05	Basal	TRUE	FALSE	FALSE
ENST00000282561	ENSG00000152661	GJA1-201	GJA1	6	121360789	rs117086330	T	C	-74857	0.0515873	5.25929e-08	0.902453	0.200576	0.000239299	0.395914	0.0294898	Basal	TRUE	FALSE	FALSE
ENST00000237305	ENSG00000118515	SGK1-201	SGK1	6	135103065	rs6930223	G	T	928169	0.595238	5.51244e-35	-0.369046	0.15309	1.13651e-06	1e-08	0.000367177	Basal	TRUE	FALSE	FALSE
ENST00000357429	ENSG00000146540	C7orf50-201	C7orf50	7	1148017	rs537305689	A	C	9760	0.511905	1.31657e-08	-1.13203	0.159214	3.63745e-05	0.692241	0.00772642	Basal	FALSE	FALSE	TRUE
ENST00000316731	ENSG00000146574	CCZ1B-201	CCZ1B	7	6823047	rs7789081	T	C	-3723	0.555556	3.45391e-07	-1.14502	0.151529	0.000426292	0.735007	0.0450954	Basal	FALSE	TRUE	TRUE
ENST00000463284	ENSG00000196683	TOMM7-204	TOMM7	7	22814387	rs10950922	C	T	-8462	0.845238	2.91761e-08	-0.880883	0.160474	8.13991e-05	0.0340912	0.0135142	Basal	FALSE	TRUE	FALSE
TALONT001514322	ENSG00000196262	PPIA-TALONT001514322	PPIA	7	43853546	rs77421970	A	G	-943134	0.0555556	2.01875e-08	2.15995	0.460317	0.000233747	0.0169655	0.0291057	Basal	TRUE	TRUE	TRUE
ENST00000420316	ENSG00000146648	EGFR-204	EGFR	7	54468624	rs4263713	A	G	-550410	0.0714286	2.46925e-08	1.54158	0.301315	0.000300118	5.94808e-05	0.0338446	Basal	TRUE	FALSE	FALSE
ENST00000607978	ENSG00000272831	AC027644.3-201	AC027644.3	7	65744514	rs62469882	C	G	-995871	0.123016	4.33693e-08	0.503074	0.0795432	3.99576e-05	0.0867911	0.00809563	Basal	FALSE	TRUE	FALSE
ENST00000461263	ENSG00000146701	MDH2-205	MDH2	7	76216279	rs3960554	G	T	168228	0.456349	8.98303e-10	0.749251	0.101796	4.71695e-07	0.19409	0.000170864	Basal	FALSE	FALSE	TRUE
ENST00000257626	ENSG00000186088	GSAP-201	GSAP	7	77217566	rs202210112	G	T	-198783	0.0515873	6.53391e-09	1.39421	0.313041	9.48549e-05	1.32623	0.0149566	Basal	FALSE	TRUE	TRUE
ENST00000636435	ENSG00000104763	ASAH1-226	ASAH1	8	18059837	rs10448130	C	T	-24305	0.369048	9.34753e-09	-0.384512	0.055844	2.82702e-05	0.130846	0.00637612	Basal	FALSE	TRUE	FALSE
ENST00000619594	ENSG00000176731	RBIS-213	RBIS	8	85218394	rs6990449	A	G	-1980	0.43254	6.87887e-13	0.286363	0.0289407	3.96876e-10	0.0572136	3.38867e-07	Basal	FALSE	FALSE	TRUE
ENST00000612809	ENSG00000176731	RBIS-208	RBIS	8	85299342	rs4740048	A	G	78967	0.428571	5.87923e-09	0.902463	0.114415	2.01798e-06	0.838311	0.000603059	Basal	FALSE	FALSE	TRUE
ENST00000612977	ENSG00000176731	RBIS-209	RBIS	8	85209076	rs3808538	G	T	-11308	0.428571	9.45951e-08	-1.34461	0.118393	9.02152e-11	1.35399	9.8037e-08	Basal	FALSE	FALSE	TRUE
ENST00000521440	ENSG00000104408	EIF3E-211	EIF3E	8	108048344	rs2514840	G	A	-200354	0.0714286	4.2156e-09	0.88765	0.140811	1.16889e-05	0.0692594	0.00303751	Basal	TRUE	FALSE	TRUE
ENST00000333480	ENSG00000182759	MAFA-201	MAFA	8	143430917	rs114471912	G	C	185	0.0992063	8.21002e-09	1.36146	0.254462	8.35094e-05	0.325814	0.0136746	Basal	TRUE	FALSE	FALSE
TALONT000210439	ENSG00000172785	CBWD1-TALONT000210439	CBWD1	9	132015	rs1412811919	C	CA	-47001	0.420635	5.94086e-08	-0.552285	0.10349	0.000147744	6.51025e-05	0.0207776	Basal	FALSE	TRUE	TRUE
ENST00000417201	ENSG00000119446	RBM18-201	RBM18	9	121355251	rs1437200776	T	A	-909589	0.944444	1.40805e-08	-0.863293	0.147543	0.000284539	0.074219	0.0327048	Basal	TRUE	TRUE	FALSE
ENST00000290079	ENSG00000244187	TMEM141-201	TMEM141	9	136751409	rs4880067	G	T	-39935	0.123016	4.94129e-11	-0.749197	0.0800428	2.91203e-08	0.100791	1.58225e-05	Basal	FALSE	FALSE	TRUE
TALONT002152284	ENSG00000180879	SSR4-TALONT002152284	SSR4	X	153709161	rs1184860739	C	CTGAGGT	-85014	0.0515873	6.25103e-122	2.24157	0.124665	4.69635e-22	1e-08	2.80694e-18	Basal	FALSE	FALSE	FALSE
TALONT000289066	ENSG00000188290	HES4-TALONT000289066	HES4	1	1023789	rs3845292	G	C	23693	0.791339	3.89483e-07	-0.909691	0.166307	0.000519101	0.307078	0.0262725	Multiciliated	TRUE	TRUE	TRUE
ENST00000304952	ENSG00000188290	HES4-201	HES4	1	1014733	rs140258289	GAAGT	G	14622	0.740157	1.83632e-07	-0.403886	0.0734441	0.00104687	0.222961	0.0443101	Multiciliated	FALSE	TRUE	TRUE
TALONT000641932	ENSG00000157916	RER1-TALONT000641932	RER1	1	2394570	rs1123571	G	A	2795	0.30315	5.70416e-07	0.713977	0.125859	0.0011216	0.267928	0.0459195	Multiciliated	FALSE	TRUE	TRUE
TALONT000675457	ENSG00000157873	TNFRSF14-TALONT000675457	TNFRSF14	1	2288631	rs4648823	T	A	-267160	0.0472441	8.04199e-14	1.94766	0.583109	0.000123627	4.64694	0.00826044	Multiciliated	FALSE	FALSE	TRUE
ENST00000642557	ENSG00000235169	SMIM1-204	SMIM1	1	2829243	rs76925805	A	G	-943518	0.0629921	1.13585e-07	0.738528	0.148639	2.74688e-05	0.201263	0.00229085	Multiciliated	TRUE	FALSE	FALSE
ENST00000338639	ENSG00000116288	PARK7-201	PARK7	1	7944199	rs1546846	C	T	-17512	0.350394	7.25152e-08	-0.144869	0.021356	9.76817e-05	0.0153217	0.00676784	Multiciliated	FALSE	TRUE	TRUE
ENST00000462462	ENSG00000175279	CENPS-202	CENPS	1	10982746	rs1312890693	T	TA	551623	0.0748031	6.14248e-07	1.0073	0.216081	0.00100769	0.000388556	0.0431382	Multiciliated	TRUE	FALSE	FALSE
ENST00000661075	ENSG00000285646	AL021155.5-205	AL021155.5	1	11908337	rs79511994	T	C	397	0.145669	1.55746e-12	1.8191	0.203149	8.02446e-07	1.41554	0.000106918	Multiciliated	FALSE	TRUE	FALSE
ENST00000654227	ENSG00000238142	BX284668.5-207	BX284668.5	1	16974953	rs2235933	C	T	85435	0.570866	1.00022e-11	0.501484	0.0553246	1.75401e-09	0.180033	4.99949e-07	Multiciliated	FALSE	TRUE	TRUE
ENST00000666544	ENSG00000238142	BX284668.5-205	BX284668.5	1	16963416	rs6691985	C	T	73827	0.551181	2.21333e-08	0.436877	0.0670568	3.30511e-05	0.10308	0.00268675	Multiciliated	TRUE	TRUE	TRUE
ENST00000671472	ENSG00000238142	BX284668.5-204	BX284668.5	1	16975405	rs1241139902	AGACAGAACCTGGCACGGGAGCCCG	A	85699	0.523622	0.00672765	0.497919	0.145484	0.00105902	1.24139	0.0444069	Multiciliated	FALSE	TRUE	TRUE
TALONT001958422	ENSG00000186501	TMEM222-TALONT001958422	TMEM222	1	28075997	rs80312082	C	T	756531	0.0629921	3.45896e-05	1.99026	0.520992	0.00044644	2.45235	0.0233242	Multiciliated	FALSE	FALSE	FALSE
TALONT001976185	ENSG00000174950	CD164L2-TALONT001976185	CD164L2	1	27372247	rs1035143155	CT	C	-11086	0.122047	2.35239e-07	1.38777	0.27754	0.000416931	0.16254	0.0221421	Multiciliated	TRUE	FALSE	FALSE
ENST00000497986	ENSG00000130770	ATP5IF1-204	ATP5IF1	1	28252690	rs1315398	C	T	16581	0.0984252	7.27402e-14	-0.798443	0.0609	6.8514e-12	0.0854947	3.95581e-09	Multiciliated	FALSE	TRUE	FALSE
ENST00000338513	ENSG00000189280	GJB5-201	GJB5	1	34752365	rs1741971	G	A	-2682	0.547244	3.77728e-10	0.888648	0.132624	9.95939e-07	0.149195	0.000126701	Multiciliated	FALSE	FALSE	FALSE
ENST00000445843	ENSG00000116885	OSCP1-205	OSCP1	1	36409857	rs1167360116	C	CT	-40422	0.26378	1.98897e-09	2.00706	0.302061	0.00107506	3.37732	0.0447641	Multiciliated	TRUE	TRUE	TRUE
ENST00000354267	ENSG00000116885	OSCP1-202	OSCP1	1	36421930	rs2282354	C	T	-28513	0.271654	5.02119e-10	0.544621	0.0692127	5.3156e-10	0.316658	1.70991e-07	Multiciliated	FALSE	TRUE	TRUE
TALONT002450498	ENSG00000116885	OSCP1-TALONT002450498	OSCP1	1	36421930	rs2282354	C	T	-28513	0.271654	1.48626e-18	0.701162	0.0492163	6.53954e-14	0.221162	4.90847e-11	Multiciliated	TRUE	TRUE	TRUE
TALONT002450424	ENSG00000116885	OSCP1-TALONT002450424	OSCP1	1	36429812	rs1258005636	AT	A	-20639	0.283465	3.73352e-07	0.71024	0.121408	0.00105847	0.228583	0.0444069	Multiciliated	TRUE	TRUE	TRUE
ENST00000446189	ENSG00000174574	AKIRIN1-203	AKIRIN1	1	38462552	rs112094828	C	CT	-528736	0.145669	1.73066e-24	1.62087	0.175179	1.06719e-10	1e-08	4.1432e-08	Multiciliated	TRUE	FALSE	FALSE
ENST00000372792	ENSG00000131236	CAP1-202	CAP1	1	39426769	rs1377042920	G	GT	-613960	0.0511811	3.0732e-10	1.33961	0.510196	6.95751e-05	4.25883e-08	0.00510791	Multiciliated	FALSE	FALSE	TRUE
ENST00000409396	ENSG00000186973	FAM183A-203	FAM183A	1	43151082	rs610200	C	T	3159	0.181102	8.08e-16	-0.770879	0.043559	1.20776e-14	0.144451	9.71276e-12	Multiciliated	TRUE	FALSE	TRUE
TALONT002857079	ENSG00000117450	PRDX1-TALONT002857079	PRDX1	1	45539015	rs1325082960	AAAAAG	A	15968	0.700787	2.43134e-07	-0.739396	0.124399	0.00100262	0.443221	0.0430848	Multiciliated	TRUE	TRUE	TRUE
TALONT003192283	ENSG00000184292	TACSTD2-TALONT003192283	TACSTD2	1	58521298	rs12030713	G	C	-55954	0.814961	4.36945e-09	-2.39511	0.346822	6.96404e-05	2.4087	0.00510791	Multiciliated	TRUE	TRUE	FALSE
ENST00000471169	ENSG00000172456	FGGY-210	FGGY	1	60582211	rs57401726	G	C	908525	0.0629921	3.69121e-07	1.524	0.326943	0.000862306	0.00035719	0.0384953	Multiciliated	TRUE	FALSE	TRUE
ENST00000271002	ENSG00000142856	ITGB3BP-201	ITGB3BP	1	63390980	rs7545044	A	G	-132235	0.834646	1.24208e-11	-0.584847	0.0569192	5.46883e-09	0.122753	1.26953e-06	Multiciliated	FALSE	TRUE	TRUE
ENST00000282670	ENSG00000152760	TCTEX1D1-201	TCTEX1D1	1	66759808	rs11208952	G	A	7349	0.181102	6.11631e-11	-0.602131	0.0553777	1.02023e-08	0.137462	2.20895e-06	Multiciliated	TRUE	FALSE	FALSE
TALONT003311384	ENSG00000203963	C1orf141-TALONT003311384	C1orf141	1	67098937	rs2863200	T	C	-36033	0.913386	1.54369e-09	-1.11028	0.193538	7.5575e-07	0.791605	0.000101902	Multiciliated	TRUE	FALSE	FALSE
TALONT003313001	ENSG00000203963	C1orf141-TALONT003313001	C1orf141	1	67125664	rs6691094	A	G	-9306	0.834646	1.98258e-08	-0.920922	0.116002	1.70714e-05	0.397015	0.00152542	Multiciliated	TRUE	FALSE	FALSE
TALONT003313828	ENSG00000203963	C1orf141-TALONT003313828	C1orf141	1	67137660	rs6588242	T	C	2690	0.665354	2.0237e-10	1.11572	0.0878765	2.17232e-12	0.744627	1.28724e-09	Multiciliated	TRUE	FALSE	FALSE
ENST00000458763	ENSG00000036549	AC118549.1-211	AC118549.1	1	77677316	rs79966511	C	G	-5359	0.106299	2.78798e-10	1.82079	0.241264	1.94687e-05	1.43583	0.00167964	Multiciliated	TRUE	FALSE	FALSE
ENST00000401030	ENSG00000183291	SELENOF-203	SELENOF	1	86373298	rs568005356	CT	C	-540828	0.0551181	4.16286e-98	2.0305	0.698062	7.181e-08	1e-08	1.2067e-05	Multiciliated	TRUE	FALSE	TRUE
TALONT003492693	ENSG00000117226	GBP3-TALONT003492693	GBP3	1	89015900	rs12121223	C	T	-6994	0.212598	1.47106e-07	-0.69059	0.133061	0.000217566	0.004476	0.0133489	Multiciliated	FALSE	TRUE	TRUE
ENST00000641099	ENSG00000284734	AC099063.4-201	AC099063.4	1	89235531	rs660230	A	G	36817	0.767717	6.71296e-08	-1.03067	0.15601	5.22926e-05	0.679314	0.00404639	Multiciliated	TRUE	FALSE	FALSE
ENST00000370202	ENSG00000122481	RWDD3-202	RWDD3	1	94551824	rs337601	G	A	-682386	0.106299	3.12302e-07	0.522137	0.0950276	0.000532986	0.106239	0.0267891	Multiciliated	FALSE	FALSE	TRUE
TALONT003650547	ENSG00000187733	AMY1C-TALONT003650547	AMY1C	1	103028436	rs12021617	A	G	-715708	0.122047	6.51415e-29	1.25495	0.662918	6.45575e-07	1e-08	8.75707e-05	Multiciliated	TRUE	FALSE	FALSE
TALONT003686757	ENSG00000156171	DRAM2-TALONT003686757	DRAM2	1	111059618	rs71673407	C	T	-80472	0.417323	3.30149e-08	1.02633	0.15768	8.47874e-05	1.00585	0.00606095	Multiciliated	FALSE	TRUE	TRUE
TALONT003686741	ENSG00000156171	DRAM2-TALONT003686741	DRAM2	1	111195494	rs629608	T	G	55380	0.448819	2.3328e-09	-0.507483	0.0719767	9.30526e-07	0.250051	0.000121116	Multiciliated	FALSE	TRUE	TRUE
TALONT003686763	ENSG00000156171	DRAM2-TALONT003686763	DRAM2	1	111139496	rs3762374	C	T	-618	0.417323	6.58457e-08	1.10913	0.155311	0.000370216	0.893029	0.0202338	Multiciliated	TRUE	TRUE	TRUE
ENST00000484310	ENSG00000156171	DRAM2-208	DRAM2	1	111139496	rs3762374	C	T	-707	0.417323	5.39103e-11	1.16438	0.0925929	1.71128e-15	1.00242	1.60557e-12	Multiciliated	FALSE	TRUE	TRUE
ENST00000369737	ENSG00000173947	PIFO-201	PIFO	1	111353909	rs57294801	C	T	7289	0.322835	2.42792e-13	0.605892	0.0605621	1.97905e-09	0.261719	5.5704e-07	Multiciliated	FALSE	TRUE	TRUE
ENST00000369738	ENSG00000173947	PIFO-202	PIFO	1	111366982	rs2065929	G	A	20360	0.76378	4.77203e-07	-0.123444	0.0227824	0.000859868	0.0241674	0.0384932	Multiciliated	TRUE	TRUE	TRUE
TALONT003730532	ENSG00000155761	SPAG17-TALONT003730532	SPAG17	1	117312491	rs72689562	C	T	-652319	0.330709	2.98994e-11	0.677109	0.186449	1.22021e-06	4.58968e-08	0.000150143	Multiciliated	TRUE	FALSE	FALSE
TALONT003733374	ENSG00000155761	SPAG17-TALONT003733374	SPAG17	1	118007821	rs942902	C	T	-177402	0.149606	9.69012e-08	-0.322027	0.0521254	0.000432794	0.0470143	0.0227166	Multiciliated	TRUE	FALSE	FALSE
ENST00000479408	ENSG00000178104	PDE4DIP-214	PDE4DIP	1	148350133	rs1582087	G	A	-601804	0.318898	0.00127575	0.936509	0.312134	0.00106869	3.52102	0.0446459	Multiciliated	TRUE	FALSE	FALSE
TALONT003785673	ENSG00000143401	ANP32E-TALONT003785673	ANP32E	1	150226707	rs1211865861	CTCCTCT	C	-9248	0.476378	9.77667e-11	-1.24849	0.180701	6.24139e-08	0.241243	1.0647e-05	Multiciliated	FALSE	FALSE	FALSE
ENST00000271843	ENSG00000143543	JTB-201	JTB	1	154775091	rs72700247	C	A	797417	0.129921	0.00328089	0.48285	0.177461	0.000923569	0.778028	0.0407774	Multiciliated	FALSE	FALSE	FALSE
ENST00000368279	ENSG00000160783	PMF1-203	PMF1	1	156236330	rs1052067	G	A	23337	0.204724	1.21633e-07	1.83965	0.305442	0.000198709	0.763768	0.0123945	Multiciliated	FALSE	FALSE	TRUE
ENST00000466967	ENSG00000215845	TSTD1-206	TSTD1	1	161038782	rs3766383	C	A	53	0.503937	6.55919e-12	0.817274	0.0775558	6.46119e-09	0.480791	1.44089e-06	Multiciliated	FALSE	TRUE	TRUE
ENST00000423014	ENSG00000215845	TSTD1-204	TSTD1	1	161008034	rs6701822	C	G	-30930	0.507874	5.03427e-13	-0.13024	0.0137634	4.05344e-10	0.0150511	1.38293e-07	Multiciliated	FALSE	TRUE	TRUE
ENST00000472647	ENSG00000143156	NME7-203	NME7	1	169122885	rs4656648	C	T	-245061	0.0708661	1.76824e-12	1.73214	0.22252	8.67671e-06	1.12303	0.000838531	Multiciliated	TRUE	FALSE	TRUE
ENST00000367806	ENSG00000117477	CCDC181-202	CCDC181	1	169061829	rs117424860	T	C	-365588	0.0944882	0.000165013	0.953932	0.313219	1.0929e-06	2.12661	0.000138255	Multiciliated	TRUE	TRUE	FALSE
ENST00000333279	ENSG00000183831	ANKRD45-201	ANKRD45	1	173664389	rs12561796	C	T	-5462	0.232283	4.38237e-07	-0.402233	0.0667284	4.84887e-05	0.100747	0.00381764	Multiciliated	TRUE	FALSE	FALSE
TALONT003935281	ENSG00000047410	TPR-TALONT003935281	TPR	1	185615979	rs1293079474	CA	C	-759274	0.106299	7.87353e-06	1.22526	0.301778	0.000474433	1.64155	0.0244289	Multiciliated	TRUE	FALSE	FALSE
TALONT003947769	ENSG00000159346	ADIPOR1-TALONT003947769	ADIPOR1	1	203535416	rs35712732	C	T	577104	0.0866142	1.91902e-10	1.89983	0.349272	2.84073e-05	0.202226	0.00234308	Multiciliated	TRUE	FALSE	FALSE
ENST00000367042	ENSG00000117335	CD46-208	CD46	1	208356126	rs6656428	T	G	604069	0.818898	2.37355e-117	-0.741448	0.0331191	6.31564e-20	1e-08	1.0158e-16	Multiciliated	TRUE	TRUE	TRUE
ENST00000475406	ENSG00000203706	SERTAD4-AS1-202	SERTAD4-AS1	1	210206712	rs7419074	T	C	-26260	0.468504	0.00021665	-0.3877	0.0871603	0.000238328	0.475091	0.0143491	Multiciliated	FALSE	FALSE	TRUE
TALONT003963195	ENSG00000203706	SERTAD4-AS1-TALONT003963195	SERTAD4-AS1	1	210206712	rs7419074	T	C	-27335	0.468504	1.25652e-10	0.965952	0.102821	5.52099e-07	0.518145	7.62692e-05	Multiciliated	FALSE	FALSE	TRUE
TALONT003963215	ENSG00000203706	SERTAD4-AS1-TALONT003963215	SERTAD4-AS1	1	210176795	rs72649959	T	C	-57252	0.448819	6.75663e-10	0.879359	0.107865	1.72247e-06	0.357638	0.000202009	Multiciliated	FALSE	FALSE	TRUE
TALONT003964569	ENSG00000228792	AL356310.1-TALONT003964569	AL356310.1	1	211630391	rs11119779	T	C	-13040	0.149606	1.16395e-07	-0.77412	0.117179	1.75578e-05	0.167338	0.00154523	Multiciliated	TRUE	FALSE	FALSE
ENST00000665265	ENSG00000198468	FLVCR1-DT-205	FLVCR1-DT	1	212841880	rs61832055	A	G	-16011	0.523622	4.34875e-08	0.987988	0.144138	0.000139404	0.556914	0.00917846	Multiciliated	FALSE	FALSE	TRUE
TALONT003970390	ENSG00000162814	SPATA17-TALONT003970390	SPATA17	1	217770082	rs79169784	T	C	138758	0.153543	5.25516e-08	-0.277201	0.0381737	6.20964e-05	0.0497666	0.00472384	Multiciliated	TRUE	FALSE	FALSE
TALONT003970427	ENSG00000162814	SPATA17-TALONT003970427	SPATA17	1	218410958	rs17047808	A	G	779614	0.0629921	7.49227e-32	1.4002	0.124848	9.28044e-30	1e-08	5.22431e-26	Multiciliated	TRUE	FALSE	FALSE
ENST00000491428	ENSG00000067533	RRP15-202	RRP15	1	218282129	rs116416865	T	G	-3213	0.0866142	1.62377e-06	-0.733122	0.118091	0.00124915	0.10777	0.0496197	Multiciliated	FALSE	TRUE	TRUE
ENST00000344029	ENSG00000143502	SUSD4-203	SUSD4	1	223344804	rs825131	T	C	-19363	0.488189	2.72688e-07	-0.684443	0.119685	0.000367963	0.0859363	0.0202088	Multiciliated	TRUE	FALSE	FALSE
ENST00000348259	ENSG00000162910	MRPL55-204	MRPL55	1	228095176	rs822725	A	C	-14107	0.799213	6.7488e-07	-0.475789	0.0736819	6.79706e-05	0.184375	0.00503896	Multiciliated	FALSE	FALSE	TRUE
ENST00000366525	ENSG00000153187	HNRNPU-202	HNRNPU	1	245118964	rs12047817	A	G	256014	0.181102	8.70101e-05	1.46931	0.396326	0.000996176	5.95866	0.0430402	Multiciliated	FALSE	FALSE	TRUE
ENST00000407572	ENSG00000197889	MEIG1-202	MEIG1	10	14960141	rs59088837	T	TC	753	0.488189	1.23451e-18	0.804523	0.0378235	1.06431e-15	0.364631	1.08935e-12	Multiciliated	TRUE	FALSE	FALSE
ENST00000477770	ENSG00000197889	MEIG1-204	MEIG1	10	14960141	rs59088837	T	TC	702	0.488189	7.72061e-14	-0.578065	0.0505648	2.63846e-10	0.209641	9.58249e-08	Multiciliated	TRUE	FALSE	FALSE
TALONT001529441	ENSG00000254271	ANK3-DT-TALONT001529441	ANK3-DT	10	60740411	rs1191340097	GAA	G	7737	0.409449	8.80739e-07	-0.633859	0.10691	0.000189808	0.288763	0.0119385	Multiciliated	FALSE	FALSE	FALSE
TALONT001543679	ENSG00000183346	CABCOCO1-TALONT001543679	CABCOCO1	10	61764833	rs1530440	C	T	101872	0.153543	3.47345e-10	1.71966	0.227211	3.38451e-06	1.33142	0.000362908	Multiciliated	TRUE	FALSE	TRUE
ENST00000299381	ENSG00000166295	ANAPC16-201	ANAPC16	10	72229322	rs11313857	GT	G	13310	0.15748	5.57216e-07	-0.249268	0.0423057	0.000938116	0.0286103	0.0413386	Multiciliated	FALSE	FALSE	TRUE
TALONT001922924	ENSG00000156042	CFAP70-TALONT001922924	CFAP70	10	73188756	rs1208852701	GGGAA	G	-169998	0.685039	2.88904e-08	-0.637647	0.10037	0.000975692	0.409171	0.0425817	Multiciliated	TRUE	FALSE	FALSE
ENST00000444807	ENSG00000133665	DYDC2-206	DYDC2	10	80307299	rs11528011	G	T	-48998	0.755906	8.56832e-13	-0.485838	0.0551627	1.78473e-07	0.144378	2.79081e-05	Multiciliated	TRUE	FALSE	FALSE
ENST00000616870	ENSG00000133665	DYDC2-207	DYDC2	10	80312568	rs10788563	C	T	-44200	0.76378	3.07206e-25	-0.541062	0.0258588	3.47886e-19	0.120056	4.60795e-16	Multiciliated	TRUE	FALSE	FALSE
TALONT002389382	ENSG00000185745	IFIT1-TALONT002389382	IFIT1	10	88832350	rs1214550	G	A	-560196	0.145669	3.80988e-26	1.78469	0.188223	1.11361e-05	1e-08	0.0010492	Multiciliated	TRUE	FALSE	FALSE
ENST00000370635	ENSG00000171160	MORN4-202	MORN4	10	97614241	rs148934235	A	ATAAC	-19250	0.224409	2.21272e-22	1.11848	0.0612627	2.76877e-17	0.608955	3.11729e-14	Multiciliated	FALSE	FALSE	TRUE
TALONT002587200	ENSG00000171160	MORN4-TALONT002587200	MORN4	10	97614241	rs148934235	A	ATAAC	-19875	0.224409	1.31057e-11	1.05184	0.131045	1.32177e-07	0.418191	2.11084e-05	Multiciliated	TRUE	FALSE	TRUE
ENST00000448244	ENSG00000055950	MRPL43-209	MRPL43	10	100955130	rs4919509	C	T	-32303	0.515748	7.04015e-11	1.00284	0.113785	4.63072e-08	0.495851	8.14627e-06	Multiciliated	FALSE	TRUE	TRUE
ENST00000370234	ENSG00000055950	MRPL43-205	MRPL43	10	100955130	rs4919509	C	T	-32353	0.515748	4.09068e-10	1.07712	0.106252	3.66103e-09	0.807869	9.47555e-07	Multiciliated	FALSE	TRUE	TRUE
ENST00000370236	ENSG00000055950	MRPL43-206	MRPL43	10	100983006	rs12571302	C	A	-4477	0.519685	1.30578e-13	-0.888805	0.0731624	3.9785e-11	0.386721	1.86637e-08	Multiciliated	FALSE	TRUE	TRUE
ENST00000299179	ENSG00000055950	MRPL43-201	MRPL43	10	100987606	rs3740484	G	T	112	0.531496	1.43217e-14	1.07878	0.066426	1.18943e-19	0.720723	1.78554e-16	Multiciliated	FALSE	TRUE	TRUE
TALONT002672411	ENSG00000055950	MRPL43-TALONT002672411	MRPL43	10	101004290	rs807029	C	T	16793	0.535433	1.32724e-07	-1.79441	0.379512	0.000158894	0.000189929	0.0101935	Multiciliated	TRUE	TRUE	TRUE
ENST00000318364	ENSG00000055950	MRPL43-203	MRPL43	10	100983006	rs12571302	C	A	-4509	0.519685	2.98611e-14	-0.340392	0.0286137	2.62863e-11	0.0824305	1.34523e-08	Multiciliated	FALSE	TRUE	TRUE
ENST00000342071	ENSG00000055950	MRPL43-204	MRPL43	10	100983006	rs12571302	C	A	-4509	0.519685	1.29691e-12	0.93878	0.0699015	2.2813e-13	0.623875	1.54171e-10	Multiciliated	FALSE	TRUE	TRUE
ENST00000337003	ENSG00000173915	ATP5MD-202	ATP5MD	10	103313313	rs61869825	C	T	-83153	0.326772	1.93304e-17	1.33409	0.0674285	2.32789e-13	1.04925	1.54171e-10	Multiciliated	FALSE	TRUE	TRUE
TALONT003182255	ENSG00000148814	LRRC27-TALONT003182255	LRRC27	10	132359246	rs61864510	G	A	27092	0.34252	4.68002e-10	1.27053	0.1972	9.2192e-05	0.47625	0.00646709	Multiciliated	TRUE	FALSE	TRUE
ENST00000445355	ENSG00000151651	ADAM8-202	ADAM8	10	133249523	rs4838710	G	T	-27345	0.944882	3.82195e-08	-2.03656	0.384511	0.000311882	0.731886	0.0179611	Multiciliated	FALSE	FALSE	TRUE
ENST00000321153	ENSG00000177600	RPLP2-201	RPLP2	11	808423	rs1268121558	G	A	-1544	0.602362	5.31194e-14	1.06691	0.0681257	4.28205e-26	0.57221	1.20526e-22	Multiciliated	FALSE	FALSE	TRUE
ENST00000397298	ENSG00000214026	MRPL23-205	MRPL23	11	1958137	rs170086	G	A	10805	0.169291	7.06244e-07	-0.916055	0.111065	1.75982e-11	0.525718	9.21554e-09	Multiciliated	FALSE	TRUE	TRUE
ENST00000649076	ENSG00000110628	SLC22A18-213	SLC22A18	11	2914970	rs11024555	G	A	12688	0.562992	3.41822e-07	0.667048	0.10492	0.000475179	0.206604	0.0244289	Multiciliated	TRUE	FALSE	TRUE
ENST00000475226	ENSG00000244734	HBB-203	HBB	11	5216516	rs10837598	G	C	-10307	0.484252	9.09446e-08	1.07635	0.158767	0.000574308	0.887955	0.028052	Multiciliated	TRUE	FALSE	FALSE
ENST00000335295	ENSG00000244734	HBB-201	HBB	11	5227411	rs10742583	G	A	340	0.476378	2.7778e-06	0.849204	0.125697	0.000514558	1.20254	0.0261548	Multiciliated	TRUE	FALSE	FALSE
TALONT000913573	ENSG00000130413	STK33-TALONT000913573	STK33	11	8500339	rs139364799	AAC	A	-93821	0.204724	4.08188e-07	-0.264933	0.0501451	0.000813483	0.01092	0.0367824	Multiciliated	FALSE	TRUE	FALSE
TALONT000913577	ENSG00000130413	STK33-TALONT000913577	STK33	11	8498861	rs7118501	G	A	-95367	0.413386	1.72945e-12	0.316398	0.0338413	3.81321e-09	0.0878154	9.64764e-07	Multiciliated	FALSE	TRUE	FALSE
ENST00000663840	ENSG00000177112	MRVI1-AS1-204	MRVI1-AS1	11	10544019	rs2896541	T	C	2761	0.893701	7.17983e-07	0.687532	0.107597	0.000776361	0.093208	0.035677	Multiciliated	TRUE	FALSE	FALSE
ENST00000529829	ENSG00000177112	MRVI1-AS1-202	MRVI1-AS1	11	10555304	rs7102759	C	T	14041	0.889764	4.15864e-09	0.822696	0.104239	3.80533e-06	0.1019	0.000400405	Multiciliated	TRUE	FALSE	FALSE
ENST00000395787	ENSG00000149089	APIP-201	APIP	11	34878632	rs1036070	T	G	-37747	0.862205	6.64619e-07	-0.270596	0.0488657	0.00104646	0.0248769	0.0443101	Multiciliated	TRUE	TRUE	TRUE
ENST00000395700	ENSG00000149084	HSD17B12-202	HSD17B12	11	43682560	rs12278181	A	C	1779	0.145669	1.41944e-08	1.00029	0.161634	0.000346424	0.291058	0.0194045	Multiciliated	TRUE	TRUE	TRUE
ENST00000668755	ENSG00000254427	LINC02696-207	LINC02696	11	45366946	rs2242043	G	C	11476	0.224409	5.64852e-17	1.1281	0.0933114	4.92081e-11	0.782417	2.17263e-08	Multiciliated	FALSE	FALSE	FALSE
ENST00000669834	ENSG00000254427	LINC02696-208	LINC02696	11	45366946	rs2242043	G	C	11473	0.224409	1.00884e-16	0.730806	0.0647662	1.36075e-11	0.34149	7.29542e-09	Multiciliated	FALSE	FALSE	FALSE
ENST00000257245	ENSG00000134809	TIMM10-201	TIMM10	11	57521855	rs2649665	A	C	-8899	0.870079	2.56483e-12	-0.706555	0.0901809	1.71418e-10	0.35657	6.43316e-08	Multiciliated	FALSE	TRUE	TRUE
TALONT002203001	ENSG00000168000	BSCL2-TALONT002203001	BSCL2	11	63018526	rs3948869	C	G	312211	0.76378	2.21386e-07	-0.671891	0.133147	0.00037714	4.85602e-05	0.0205624	Multiciliated	TRUE	TRUE	TRUE
ENST00000533166	ENSG00000175334	BANF1-208	BANF1	11	65813167	rs12576996	T	G	-189414	0.133858	3.3277e-11	1.16256	0.163689	2.92616e-07	0.197522	4.33486e-05	Multiciliated	FALSE	TRUE	TRUE
ENST00000430466	ENSG00000174547	MRPL11-203	MRPL11	11	66537926	rs111422692	C	CAAATA	99078	0.283465	1.32375e-11	0.450386	0.0489683	2.93127e-08	0.117351	5.49246e-06	Multiciliated	FALSE	FALSE	TRUE
ENST00000308595	ENSG00000173020	GRK2-201	GRK2	11	67556717	rs1160624022	T	TTTTTG	290244	0.0866142	2.34581e-16	1.10908	0.145311	2.48559e-06	1e-08	0.000278454	Multiciliated	FALSE	FALSE	FALSE
TALONT002757636	ENSG00000084207	GSTP1-TALONT002757636	GSTP1	11	67524791	rs7931925	G	C	-58804	0.208661	6.58139e-09	0.812168	0.141003	0.000155198	0.609005	0.0100421	Multiciliated	TRUE	TRUE	FALSE
TALONT002757675	ENSG00000084207	GSTP1-TALONT002757675	GSTP1	11	67584303	rs2370143	C	T	708	0.149606	7.91474e-09	0.897432	0.143507	4.9961e-05	0.464912	0.00390624	Multiciliated	FALSE	TRUE	FALSE
TALONT002757883	ENSG00000084207	GSTP1-TALONT002757883	GSTP1	11	67569746	rs645653	C	A	-13849	0.685039	1.29699e-11	0.476793	0.0489619	4.19222e-09	0.0867359	1.02607e-06	Multiciliated	FALSE	TRUE	FALSE
ENST00000398603	ENSG00000084207	GSTP1-201	GSTP1	11	67085699	rs11827639	A	T	-498043	0.0984252	1.52446e-07	1.15132	0.204776	0.000737376	0.20708	0.0341643	Multiciliated	TRUE	TRUE	FALSE
ENST00000567045	ENSG00000197345	MRPL21-208	MRPL21	11	68885764	rs544370	C	T	-18014	0.224409	4.82699e-11	-1.27432	0.164354	2.81349e-09	0.202521	7.63285e-07	Multiciliated	FALSE	TRUE	TRUE
ENST00000450904	ENSG00000197345	MRPL21-202	MRPL21	11	68958748	rs66494045	C	T	54962	0.224409	2.26029e-06	-1.0153	0.135	1.75329e-05	0.5986	0.00154523	Multiciliated	FALSE	TRUE	TRUE
TALONT002839731	ENSG00000197345	MRPL21-TALONT002839731	MRPL21	11	68885764	rs544370	C	T	-18063	0.224409	1.22826e-12	-0.699169	0.0492136	9.92619e-12	0.176849	5.55311e-09	Multiciliated	FALSE	TRUE	TRUE
ENST00000362034	ENSG00000197345	MRPL21-201	MRPL21	11	68881223	rs34609119	T	TG	-22609	0.220472	7.953e-14	-0.693288	0.0362975	1.14552e-14	0.161998	9.55339e-12	Multiciliated	FALSE	TRUE	TRUE
ENST00000529369	ENSG00000254682	AP002387.2-201	AP002387.2	11	71421822	rs12803256	A	G	-26852	0.38189	1.38095e-11	0.423381	0.0489375	4.12588e-08	0.113607	7.43236e-06	Multiciliated	FALSE	FALSE	TRUE
TALONT002974942	ENSG00000187726	DNAJB13-TALONT002974942	DNAJB13	11	73962395	rs605442	C	T	11369	0.5	4.45082e-09	-0.713558	0.0883089	5.71333e-07	0.537345	7.79696e-05	Multiciliated	TRUE	FALSE	FALSE
TALONT002987656	ENSG00000168014	C2CD3-TALONT002987656	C2CD3	11	74150546	rs147355026	T	TTTTATTATGAAAAA	-20322	0.287402	7.2876e-08	1.04659	0.164371	0.000222289	0.557646	0.0135647	Multiciliated	FALSE	FALSE	FALSE
ENST00000532872	ENSG00000149273	RPS3-218	RPS3	11	76322299	rs60597244	C	T	922769	0.0669291	3.71766e-15	1.10507	0.147258	6.30136e-05	6.24229e-07	0.00477747	Multiciliated	FALSE	TRUE	FALSE
ENST00000278483	ENSG00000149196	HIKESHI-201	HIKESHI	11	86283689	rs61904289	C	T	-18551	0.173228	1.58112e-08	0.306368	0.045205	2.29246e-05	0.0479408	0.00194794	Multiciliated	FALSE	TRUE	TRUE
ENST00000298966	ENSG00000166002	SMCO4-201	SMCO4	11	93534764	rs7109860	C	T	-8627	0.0511811	1.9207e-08	1.20794	0.190713	0.000487862	0.669221	0.0249103	Multiciliated	FALSE	FALSE	TRUE
ENST00000265838	ENSG00000075239	ACAT1-201	ACAT1	11	108128876	rs1277384750	A	G	7309	0.102362	1.02673e-06	-0.482754	0.07414	0.000330618	0.0662129	0.0187052	Multiciliated	FALSE	TRUE	FALSE
TALONT003479042	ENSG00000110344	UBE4A-TALONT003479042	UBE4A	11	117400783	rs7928581	C	T	-997662	0.830709	0.00834111	-1.72286	0.491782	1.07985e-07	9.12931	1.73682e-05	Multiciliated	FALSE	FALSE	FALSE
TALONT003581090	ENSG00000150433	TMEM218-TALONT003581090	TMEM218	11	124825427	rs78439872	G	A	-286194	0.0551181	3.14421e-09	2.14419	0.510986	0.00107868	2.1982	0.0448141	Multiciliated	TRUE	FALSE	FALSE
TALONT000402018	ENSG00000010219	DYRK4-TALONT000402018	DYRK4	12	4629429	rs11063267	G	A	24532	0.590551	1.66677e-07	0.922054	0.125696	0.000103539	0.498537	0.00708643	Multiciliated	FALSE	FALSE	TRUE
ENST00000009180	ENSG00000010278	CD9-201	CD9	12	6365363	rs2364468	C	T	164963	0.413386	0.000153357	-0.191838	0.0492384	0.000552832	0.123082	0.0274194	Multiciliated	FALSE	FALSE	FALSE
TALONT000636472	ENSG00000111671	SPSB2-TALONT000636472	SPSB2	12	6872998	rs11064437	C	T	-338	0.23622	7.44003e-08	1.95211	0.215492	9.83062e-08	3.26593	1.60406e-05	Multiciliated	FALSE	TRUE	TRUE
TALONT000647937	ENSG00000010626	LRRC23-TALONT000647937	LRRC23	12	6897534	rs11064457	G	A	-7340	0.177165	5.56346e-09	-0.536937	0.0670878	2.37505e-06	0.0761111	0.000268744	Multiciliated	TRUE	TRUE	TRUE
TALONT000648158	ENSG00000010626	LRRC23-TALONT000648158	LRRC23	12	6918495	rs180796033	C	T	13605	0.122047	1.20375e-07	0.313529	0.048518	0.000796774	0.0353055	0.0363185	Multiciliated	TRUE	TRUE	TRUE
TALONT000648195	ENSG00000010626	LRRC23-TALONT000648195	LRRC23	12	6906543	rs2071073	G	T	1653	0.204724	2.62278e-07	-0.835529	0.118869	9.58103e-05	0.354253	0.00667928	Multiciliated	TRUE	TRUE	TRUE
ENST00000541175	ENSG00000231887	PRH1-205	PRH1	12	11148457	rs77816933	G	A	-23003	0.767717	1.49033e-07	0.650728	0.105023	0.000235252	0.102301	0.0142018	Multiciliated	FALSE	TRUE	TRUE
ENST00000242728	ENSG00000123095	BHLHE41-201	BHLHE41	12	26654132	rs200677371	T	A	529095	0.366142	1.15459e-11	1.01573	0.155815	6.8772e-08	5.0932e-08	1.16434e-05	Multiciliated	TRUE	TRUE	FALSE
ENST00000422622	ENSG00000123096	SSPN-202	SSPN	12	26195496	rs113819537	C	G	156	0.326772	4.30312e-07	0.426798	0.0728428	0.00074454	0.112623	0.0344254	Multiciliated	FALSE	TRUE	TRUE
ENST00000550654	ENSG00000178449	COX14-204	COX14	12	50113460	rs10735822	C	T	1256	0.775591	2.39912e-12	-2.03574	0.201284	2.20635e-08	2.08933	4.28288e-06	Multiciliated	FALSE	FALSE	TRUE
ENST00000439799	ENSG00000183283	DAZAP2-204	DAZAP2	12	51225072	rs7311832	G	A	-13754	0.889764	1.09869e-105	-1.90465	0.107033	1.13402e-06	1e-08	0.000141863	Multiciliated	TRUE	FALSE	TRUE
ENST00000619952	ENSG00000170421	KRT8-217	KRT8	12	52949709	rs1492241	G	A	-165	0.232283	3.61931e-07	0.262674	0.0446421	0.000827007	0.0522038	0.0372443	Multiciliated	FALSE	FALSE	FALSE
ENST00000273308	ENSG00000257727	CNPY2-201	CNPY2	12	56316135	rs3809128	C	T	147	0.228346	1.15231e-09	-0.233898	0.0280899	1.18892e-06	0.0145009	0.000147909	Multiciliated	FALSE	TRUE	TRUE
TALONT002607724	ENSG00000135506	OS9-TALONT002607724	OS9	12	58424059	rs113329672	G	GTCTC	729927	0.106299	2.9465e-06	1.47491	0.361384	0.000211331	3.05114	0.0131092	Multiciliated	FALSE	FALSE	TRUE
ENST00000550746	ENSG00000121749	TBC1D15-217	TBC1D15	12	70915283	rs4278599	G	T	-924435	0.57874	7.27939e-07	-0.6194	0.127015	0.000294078	1e-08	0.0171109	Multiciliated	FALSE	FALSE	FALSE
ENST00000550916	ENSG00000180481	GLIPR1L2-204	GLIPR1L2	12	75435601	rs1488241903	AT	A	44512	0.409449	3.78855e-10	-0.597596	0.0863227	8.39208e-07	0.083369	0.000111158	Multiciliated	TRUE	FALSE	FALSE
ENST00000549490	ENSG00000177889	UBE2N-203	UBE2N	12	92559957	rs138170873	G	A	-881941	0.0708661	5.11475e-10	1.37148	0.277733	0.00013553	0.975865	0.0089831	Multiciliated	FALSE	FALSE	FALSE
ENST00000552938	ENSG00000198015	MRPL42-210	MRPL42	12	93460402	rs12818710	G	C	-40345	0.200787	9.96704e-12	1.91369	0.26936	1.97715e-07	1.45992	3.04935e-05	Multiciliated	TRUE	TRUE	FALSE
ENST00000537496	ENSG00000139428	MMAB-205	MMAB	12	109526870	rs1033167502	C	CA	-46633	0.153543	9.18147e-09	0.968824	0.160469	2.95147e-05	1.00489	0.00242554	Multiciliated	FALSE	TRUE	TRUE
ENST00000545712	ENSG00000139428	MMAB-210	MMAB	12	109578264	rs1235632492	C	CT	4760	0.181102	8.61699e-09	-0.54354	0.0602325	4.66558e-07	0.160142	6.5253e-05	Multiciliated	FALSE	TRUE	TRUE
ENST00000202917	ENSG00000089127	OAS1-201	OAS1	12	112944151	rs2269899	C	T	37189	0.767717	1.26546e-10	-1.41549	0.130072	2.31563e-06	1.61848	0.000264681	Multiciliated	FALSE	FALSE	TRUE
ENST00000313104	ENSG00000089157	RPLP0-202	RPLP0	12	120171521	rs7296380	T	G	-29586	0.527559	5.75246e-14	-1.22748	0.100625	5.31038e-11	0.764719	2.25616e-08	Multiciliated	FALSE	FALSE	TRUE
ENST00000357500	ENSG00000167272	POP5-202	POP5	12	120552083	rs1159075749	C	CA	-29319	0.389764	8.45747e-07	-0.154194	0.0296264	0.00107549	0.00544447	0.0447641	Multiciliated	TRUE	TRUE	TRUE
ENST00000541212	ENSG00000110801	PSMD9-207	PSMD9	12	121560357	rs149384505	A	C	-328433	0.0551181	0.00340267	0.366282	0.130894	0.00044277	0.218006	0.0231862	Multiciliated	FALSE	FALSE	FALSE
ENST00000315580	ENSG00000182196	ARL6IP4-201	ARL6IP4	12	123029988	rs138364638	A	ACAGACACCCACAAAGAGGTGGAAGG	49928	0.606299	1.8676e-10	0.330139	0.0431426	2.73704e-07	0.0363403	4.10876e-05	Multiciliated	FALSE	FALSE	FALSE
ENST00000543566	ENSG00000182196	ARL6IP4-220	ARL6IP4	12	123029988	rs138364638	A	ACAGACACCCACAAAGAGGTGGAAGG	49928	0.606299	2.94148e-05	-0.220201	0.0478547	0.000604386	0.112793	0.0291419	Multiciliated	FALSE	FALSE	FALSE
ENST00000543072	ENSG00000256092	SBNO1-AS1-201	SBNO1-AS1	12	123276289	rs1163278258	AT	A	-88664	0.291339	1.26757e-06	-0.644021	0.099625	0.000547484	0.291759	0.0272587	Multiciliated	FALSE	FALSE	FALSE
TALONT000424970	ENSG00000175664	TEX26-TALONT000424970	TEX26	13	30974239	rs9525747	G	T	41583	0.665354	2.14406e-08	-1.64099	0.204715	0.000214485	2.49471	0.0131958	Multiciliated	TRUE	FALSE	FALSE
ENST00000379631	ENSG00000133115	STOML3-201	STOML3	13	38991567	rs1168683345	CTT	C	736	0.275591	1.34808e-11	-0.382087	0.0373395	1.20905e-08	0.0771006	2.54436e-06	Multiciliated	TRUE	FALSE	FALSE
TALONT000585390	ENSG00000133115	STOML3-TALONT000585390	STOML3	13	39057793	rs9566393	G	A	66934	0.275591	1.28618e-09	-0.567075	0.067511	3.72426e-06	0.185062	0.000393713	Multiciliated	TRUE	FALSE	FALSE
ENST00000444663	ENSG00000227258	SMIM2-AS1-202	SMIM2-AS1	13	43665451	rs116360831	G	A	-477095	0.0511811	6.21265e-06	1.24201	0.323052	4.92463e-05	1.06001	0.00386377	Multiciliated	TRUE	FALSE	FALSE
ENST00000568302	ENSG00000261105	LMO7-AS1-201	LMO7-AS1	13	75654876	rs1206040628	C	CTTT	18882	0.5	2.81279e-07	-0.79812	0.115125	0.000603381	0.53269	0.0291419	Multiciliated	FALSE	FALSE	FALSE
TALONT001461455	ENSG00000134884	ARGLU1-TALONT001461455	ARGLU1	13	107435182	rs16970106	G	C	867045	0.106299	6.74439e-29	1.24145	0.117996	7.46338e-05	1e-08	0.00545638	Multiciliated	FALSE	TRUE	TRUE
ENST00000446789	ENSG00000235280	MCF2L-AS1-201	MCF2L-AS1	13	112968118	rs112662139	C	T	-706	0.503937	1.31324e-07	0.927015	0.137362	0.00058257	0.438638	0.028394	Multiciliated	TRUE	FALSE	FALSE
ENST00000554455	ENSG00000092199	HNRNPC-211	HNRNPC	14	21777304	rs61972060	A	G	507879	0.145669	2.25805e-94	0.798917	0.0399973	4.91797e-28	1e-08	1.84567e-24	Multiciliated	TRUE	FALSE	TRUE
ENST00000338631	ENSG00000100813	ACIN1-202	ACIN1	14	22473629	rs1076861	G	A	-597932	0.0511811	2.06414e-08	2.7221	0.740546	6.3569e-05	6.82705	0.00478734	Multiciliated	TRUE	FALSE	FALSE
ENST00000397071	ENSG00000187630	DHRS4L2-202	DHRS4L2	14	24017043	rs74865647	G	T	28225	0.30315	1.18195e-12	0.825367	0.0813451	2.30424e-10	0.433349	8.50587e-08	Multiciliated	FALSE	TRUE	TRUE
ENST00000335125	ENSG00000187630	DHRS4L2-201	DHRS4L2	14	24036259	rs11158517	G	C	47330	0.633858	1.65645e-07	-0.733097	0.116634	0.000359949	0.350873	0.0199144	Multiciliated	TRUE	TRUE	TRUE
TALONT000731906	ENSG00000129515	SNX6-TALONT000731906	SNX6	14	34487776	rs7151192	A	G	-142372	0.15748	7.50359e-10	1.16972	0.258187	5.9416e-06	2.63715e-08	0.000599955	Multiciliated	TRUE	TRUE	FALSE
TALONT001111873	ENSG00000100490	CDKL1-TALONT001111873	CDKL1	14	49374884	rs117853263	A	C	-989092	0.0551181	1.90286e-07	1.99147	0.45205	0.000811254	1.49984	0.0367554	Multiciliated	TRUE	FALSE	FALSE
ENST00000216442	ENSG00000100554	ATP6V1D-201	ATP6V1D	14	66460760	rs12587244	C	T	-899044	0.507874	2.44556e-06	0.17374	0.0336308	0.00115107	0.037971	0.0467856	Multiciliated	FALSE	TRUE	FALSE
ENST00000555547	ENSG00000100650	SRSF5-211	SRSF5	14	70010305	rs17107610	G	T	243119	0.444882	2.16486e-90	1.76498	0.311719	1.75676e-05	1e-08	0.00154523	Multiciliated	TRUE	FALSE	FALSE
TALONT001721194	ENSG00000133983	COX16-TALONT001721194	COX16	14	70306663	rs146502783	T	G	-53037	0.61811	9.45033e-10	0.857688	0.106739	4.33424e-07	0.251431	6.13813e-05	Multiciliated	FALSE	FALSE	TRUE
ENST00000463558	ENSG00000119636	BBOF1-202	BBOF1	14	74126036	rs1329439195	T	TA	106588	0.716535	3.9003e-07	0.355527	0.0609113	0.000875643	0.0405924	0.038967	Multiciliated	TRUE	FALSE	FALSE
TALONT001887019	ENSG00000119655	NPC2-TALONT001887019	NPC2	14	73797275	rs1233967049	CA	C	-696902	0.515748	5.00569e-14	0.593682	0.080155	4.14023e-11	1e-08	1.9026e-08	Multiciliated	TRUE	FALSE	FALSE
ENST00000555133	ENSG00000100591	AHSA1-205	AHSA1	14	77333003	rs1322575191	A	AT	-124867	0.0669291	6.48926e-44	0.806352	0.0606344	4.71234e-28	1e-08	1.84567e-24	Multiciliated	TRUE	FALSE	FALSE
TALONT002109272	ENSG00000140025	EFCAB11-TALONT002109272	EFCAB11	14	89908453	rs28733214	T	C	-46277	0.267717	3.67642e-12	1.36453	0.143399	4.26279e-08	1.0174	7.55806e-06	Multiciliated	TRUE	FALSE	FALSE
ENST00000553514	ENSG00000183648	NDUFB1-202	NDUFB1	14	92155560	rs12894289	G	A	33836	0.374016	5.36151e-10	-0.992252	0.100224	4.21719e-08	0.551656	7.53656e-06	Multiciliated	FALSE	FALSE	TRUE
TALONT002320789	ENSG00000140057	AK7-TALONT002320789	AK7	14	95482208	rs1053967644	CG	C	-909920	0.0708661	1.28522e-06	1.49405	0.320539	0.00109802	0.622526	0.0453665	Multiciliated	TRUE	FALSE	FALSE
ENST00000547315	ENSG00000140104	CLBA1-202	CLBA1	14	105113403	rs140517950	T	C	127615	0.106299	2.74025e-31	0.601451	0.280013	3.28394e-15	1e-08	2.84408e-12	Multiciliated	TRUE	FALSE	FALSE
ENST00000392568	ENSG00000183828	NUDT14-202	NUDT14	14	105169775	rs2238286	T	C	-11537	0.173228	1.57588e-14	0.915976	0.0990177	4.38595e-11	0.501407	1.97521e-08	Multiciliated	FALSE	TRUE	TRUE
TALONT002600604	ENSG00000183828	NUDT14-TALONT002600604	NUDT14	14	105140235	rs35535415	G	C	-41077	0.15748	8.88826e-07	1.68464	0.253008	0.000914469	2.12452	0.0405346	Multiciliated	TRUE	TRUE	TRUE
ENST00000416810	ENSG00000128891	CCDC32-202	CCDC32	15	40671392	rs1249479698	G	GTTTTTTTTTTT	106335	0.34252	1.31582e-06	-0.872958	0.127165	4.22109e-05	0.739227	0.0033586	Multiciliated	FALSE	FALSE	TRUE
ENST00000563065	ENSG00000166946	CCNDBP1-204	CCNDBP1	15	44098538	rs1350018822	A	AAG	913132	0.625984	2.13165e-22	-0.667577	0.0701318	3.88972e-05	1e-08	0.00311697	Multiciliated	TRUE	TRUE	TRUE
ENST00000300289	ENSG00000167004	PDIA3-201	PDIA3	15	44098538	rs1350018822	A	AAG	352100	0.625984	0.000340055	0.307462	0.0770906	0.000520375	0.372695	0.0262725	Multiciliated	FALSE	TRUE	FALSE
TALONT001228866	ENSG00000137876	RSL24D1-TALONT001228866	RSL24D1	15	55213563	rs9920737	C	G	16622	0.133858	4.24264e-07	0.273079	0.0485139	0.000591456	0.0253936	0.0287648	Multiciliated	FALSE	TRUE	FALSE
ENST00000567948	ENSG00000225973	PIGBOS1-203	PIGBOS1	15	55263780	rs111316254	C	CTA	-55381	0.724409	7.77169e-08	0.506579	0.077612	2.78821e-05	0.105938	0.00230822	Multiciliated	FALSE	FALSE	TRUE
TALONT001281485	ENSG00000151575	TEX9-TALONT001281485	TEX9	15	56336931	rs2682027	G	T	-28496	0.212598	1.28191e-07	0.546559	0.0911466	0.000326187	0.223413	0.0186419	Multiciliated	TRUE	TRUE	FALSE
ENST00000330964	ENSG00000185088	RPS27L-201	RPS27L	15	63147404	rs1213586826	A	AT	-10073	0.480315	7.1225e-11	1.8725	0.100994	5.32345e-27	1.40865	1.71244e-23	Multiciliated	FALSE	TRUE	TRUE
ENST00000380290	ENSG00000166797	CIAO2A-202	CIAO2A	15	63439747	rs56944698	C	G	-654061	0.0826772	7.42438e-05	0.904747	0.299618	0.00112428	1.43812	0.0459457	Multiciliated	FALSE	FALSE	TRUE
ENST00000307979	ENSG00000174446	SNAPC5-201	SNAPC5	15	66494184	rs111317082	CCAGATTA	C	-3578	0.350394	2.45815e-07	-0.802379	0.122626	0.000285664	0.329379	0.0167077	Multiciliated	FALSE	FALSE	FALSE
ENST00000316634	ENSG00000174446	SNAPC5-202	SNAPC5	15	66494184	rs111317082	CCAGATTA	C	-3578	0.350394	1.08132e-07	-0.721743	0.0971066	0.000246809	0.4532	0.0146824	Multiciliated	FALSE	FALSE	FALSE
ENST00000478113	ENSG00000129007	CALML4-207	CALML4	15	68103273	rs36010725	A	AT	-102025	0.169291	1.11948e-07	-0.458106	0.0709244	0.000247124	0.0659203	0.0146824	Multiciliated	FALSE	FALSE	TRUE
ENST00000540479	ENSG00000129007	CALML4-208	CALML4	15	68117213	rs12912799	G	A	-88897	0.161417	3.76739e-06	0.465059	0.10342	0.000144032	0.319806	0.009428	Multiciliated	FALSE	FALSE	TRUE
ENST00000357790	ENSG00000137818	RPLP1-202	RPLP1	15	69457254	rs57759502	C	T	4440	0.106299	8.53619e-08	-0.383822	0.057141	0.000175125	0.0529278	0.0110769	Multiciliated	FALSE	FALSE	FALSE
TALONT001889169	ENSG00000067225	PKM-TALONT001889169	PKM	15	72978955	rs1159806751	GA	G	747730	0.0669291	2.35719e-76	1.22662	0.0706408	1.39842e-06	1e-08	0.000169295	Multiciliated	FALSE	FALSE	FALSE
TALONT001966916	ENSG00000140481	CCDC33-TALONT001966916	CCDC33	15	74219612	rs427165	T	A	2411	0.259843	5.91838e-07	0.281572	0.0489098	0.000636015	0.0572887	0.0303421	Multiciliated	TRUE	FALSE	FALSE
ENST00000565006	ENSG00000188659	SAXO2-203	SAXO2	15	82243505	rs200475514	A	G	-19639	0.30315	9.25995e-08	0.523901	0.0915435	0.00038769	0.122065	0.0209851	Multiciliated	TRUE	FALSE	TRUE
ENST00000451195	ENSG00000169609	C15orf40-202	C15orf40	15	82992049	rs57779835	C	G	-19558	0.401575	3.94722e-09	1.06059	0.137964	2.14801e-07	0.728739	3.29032e-05	Multiciliated	FALSE	TRUE	TRUE
TALONT002413847	ENSG00000181991	MRPS11-TALONT002413847	MRPS11	15	88874398	rs2280465	G	A	406945	0.0984252	0.00013309	1.80593	0.510183	0.000159472	5.39851	0.0102015	Multiciliated	FALSE	FALSE	FALSE
ENST00000612800	ENSG00000185043	CIB1-202	CIB1	15	90228518	rs3751655	T	G	-5529	0.767717	1.15477e-08	-0.678823	0.094848	1.80016e-05	0.232722	0.00157725	Multiciliated	FALSE	FALSE	TRUE
ENST00000315082	ENSG00000140983	RHOT2-201	RHOT2	16	1373161	rs546534001	G	A	705029	0.106299	6.20239e-21	1.17252	0.133303	7.55885e-11	1e-08	3.09466e-08	Multiciliated	TRUE	FALSE	TRUE
TALONT000483849	ENSG00000063854	HAGH-TALONT000483849	HAGH	16	1819605	rs2076455	A	C	-7220	0.338583	7.89101e-10	1.55512	0.23042	9.6785e-07	1.03828	0.000125015	Multiciliated	FALSE	TRUE	TRUE
ENST00000564014	ENSG00000255198	SNHG9-202	SNHG9	16	1964978	rs2302177	G	T	-56	0.440945	1.47287e-13	0.699296	0.0620427	1.53537e-07	0.40613	2.41767e-05	Multiciliated	FALSE	TRUE	FALSE
TALONT000656170	ENSG00000162076	FLYWCH2-TALONT000656170	FLYWCH2	16	3386938	rs1280761322	TAA	T	504681	0.952756	1.7511e-06	-2.10834	0.622964	7.20145e-06	4.15746	0.000711837	Multiciliated	FALSE	FALSE	TRUE
ENST00000572222	ENSG00000261971	MMP25-AS1-202	MMP25-AS1	16	3050094	rs10431961	C	T	-8991	0.192913	1.89944e-09	1.14498	0.169674	4.77328e-05	0.718671	0.00377131	Multiciliated	FALSE	FALSE	TRUE
ENST00000566316	ENSG00000166669	ATF7IP2-214	ATF7IP2	16	10319622	rs62033960	C	T	-66436	0.330709	3.22312e-10	-0.414666	0.0447454	5.70127e-08	0.160158	9.79987e-06	Multiciliated	TRUE	TRUE	FALSE
TALONT001009637	ENSG00000122299	ZC3H7A-TALONT001009637	ZC3H7A	16	12275692	rs1374333915	CT	C	478463	0.944882	2.45214e-07	-1.85706	0.402933	0.00118709	0.000648065	0.0478183	Multiciliated	TRUE	FALSE	FALSE
TALONT001150773	ENSG00000133393	FOPNL-TALONT001150773	FOPNL	16	15863539	rs8043988	G	A	-25084	0.220472	1.37453e-08	1.3466	0.200495	3.79944e-05	0.880976	0.00305549	Multiciliated	TRUE	TRUE	TRUE
TALONT001462015	ENSG00000260136	AC008915.2-TALONT001462015	AC008915.2	16	23457005	rs1191549903	CA	C	4247	0.314961	1.82942e-08	1.86295	0.207565	7.20768e-06	2.0187	0.000711837	Multiciliated	TRUE	FALSE	TRUE
ENST00000656451	ENSG00000260136	AC008915.2-204	AC008915.2	16	23543439	rs1179838468	C	A	90657	0.653543	1.84067e-11	0.741464	0.0802843	1.14836e-08	0.192905	2.43945e-06	Multiciliated	FALSE	FALSE	TRUE
ENST00000565747	ENSG00000260136	AC008915.2-202	AC008915.2	16	23388624	rs1264554938	CT	C	-64383	0.350394	7.67606e-09	-0.663282	0.0844937	4.26083e-07	0.327636	6.07235e-05	Multiciliated	FALSE	FALSE	TRUE
ENST00000279396	ENSG00000149932	TMEM219-201	TMEM219	16	30481679	rs11574941	G	A	519600	0.0472441	0.0253319	1.03904	0.624258	9.11416e-05	4.0845	0.00645372	Multiciliated	FALSE	TRUE	FALSE
TALONT001819214	ENSG00000261052	SULT1A3-TALONT001819214	SULT1A3	16	29815217	rs10204	T	C	-378670	0.944882	1.24038e-08	-1.67673	0.41048	9.3953e-05	2.81708	0.00657015	Multiciliated	FALSE	FALSE	FALSE
ENST00000431610	ENSG00000140718	FTO-202	FTO	16	54576144	rs1311827380	CA	C	689227	0.885827	2.96825e-61	-1.04748	0.0657811	1.46159e-05	1e-08	0.00132174	Multiciliated	TRUE	FALSE	FALSE
ENST00000394420	ENSG00000159579	RSPRY1-201	RSPRY1	16	56334583	rs4784656	T	C	-851746	0.0944882	2.04398e-07	0.898293	0.167306	0.000680869	0.36105	0.0321414	Multiciliated	FALSE	FALSE	TRUE
ENST00000262498	ENSG00000070761	CFAP20-201	CFAP20	16	58108076	rs1190297107	CTTTTG	C	-21305	0.0669291	7.39556e-07	-0.297526	0.0482437	0.00109181	0.0189465	0.045197	Multiciliated	TRUE	TRUE	FALSE
TALONT002284255	ENSG00000103021	CCDC113-TALONT002284255	CCDC113	16	58288423	rs145245937	C	CA	38487	0.153543	2.10473e-08	0.658933	0.0872691	9.96271e-05	0.219389	0.00684977	Multiciliated	TRUE	FALSE	FALSE
ENST00000299759	ENSG00000166592	RRAD-201	RRAD	16	65928590	rs9797003	A	G	-996945	0.0905512	0.00396732	0.343942	0.123943	0.000487624	0.280603	0.0249103	Multiciliated	FALSE	TRUE	FALSE
ENST00000403458	ENSG00000159761	C16orf86-201	C16orf86	16	68424704	rs117246728	C	T	757890	0.0708661	6.53449e-08	1.16779	0.196826	6.35599e-05	0.206667	0.00478734	Multiciliated	TRUE	FALSE	FALSE
TALONT002623727	ENSG00000157423	HYDIN-TALONT002623727	HYDIN	16	71244113	rs1013932856	C	T	13424	0.326772	1.09763e-08	-0.798923	0.099003	5.10102e-06	0.427574	0.00052025	Multiciliated	TRUE	TRUE	FALSE
TALONT002755065	ENSG00000140876	NUDT7-TALONT002755065	NUDT7	16	77735937	rs308925	G	A	13445	0.248031	1.37963e-07	0.650026	0.114527	0.00055607	0.0902352	0.027459	Multiciliated	FALSE	FALSE	TRUE
ENST00000355860	ENSG00000186153	WWOX-201	WWOX	16	78249365	rs34351028	G	A	149686	0.295276	7.52505e-08	0.808962	0.150617	0.000609334	0.0583651	0.0293177	Multiciliated	TRUE	TRUE	TRUE
ENST00000433866	ENSG00000230989	HSBP1-201	HSBP1	16	83890592	rs146948175	TCAGCGGCTTCAAA	T	82614	0.0551181	0.00113423	-0.303891	0.083582	0.000225694	0.0805995	0.0137353	Multiciliated	FALSE	FALSE	FALSE
TALONT002832321	ENSG00000154099	DNAAF1-TALONT002832321	DNAAF1	16	84181784	rs2230127	T	C	8552	0.405512	6.53874e-07	-0.930613	0.134301	0.00084315	0.842742	0.03782	Multiciliated	TRUE	TRUE	FALSE
ENST00000262428	ENSG00000103187	COTL1-201	COTL1	16	84565924	rs7458	A	G	-52154	0.755906	5.3083e-09	-0.913793	0.107996	5.80087e-05	0.72541	0.00445922	Multiciliated	TRUE	TRUE	FALSE
ENST00000301031	ENSG00000167523	SPATA33-201	SPATA33	16	89647816	rs62068735	G	A	-9986	0.480315	1.26322e-05	0.211785	0.0442407	0.000555361	0.117842	0.027459	Multiciliated	FALSE	TRUE	TRUE
ENST00000579310	ENSG00000167523	SPATA33-209	SPATA33	16	89645533	rs145010051	TGGA	T	-12271	0.444882	1.00656e-11	-0.277074	0.0324111	9.93866e-08	0.0486389	1.61003e-05	Multiciliated	TRUE	TRUE	TRUE
ENST00000566204	ENSG00000167523	SPATA33-205	SPATA33	16	89647155	rs79284383	C	G	-10657	0.440945	1.08608e-11	0.968656	0.107896	1.8252e-08	0.419849	3.60518e-06	Multiciliated	TRUE	TRUE	TRUE
ENST00000565890	ENSG00000167523	SPATA33-204	SPATA33	16	89647155	rs79284383	C	G	-10674	0.440945	2.30588e-10	0.497001	0.0552849	9.65974e-08	0.111457	1.58769e-05	Multiciliated	FALSE	TRUE	TRUE
TALONT000760670	ENSG00000167858	TEKT1-TALONT000760670	TEKT1	17	6807878	rs35757778	A	G	-23851	0.480315	8.31998e-11	-0.821487	0.0967534	1.15039e-09	0.581877	3.36414e-07	Multiciliated	TRUE	FALSE	FALSE
ENST00000548577	ENSG00000219200	RNASEK-202	RNASEK	17	6999140	rs2307215	T	C	-13277	0.11811	3.18997e-12	-0.906416	0.0431707	1.15647e-21	0.175287	2.36734e-18	Multiciliated	FALSE	TRUE	FALSE
TALONT000857095	ENSG00000170291	ELP5-TALONT000857095	ELP5	17	7253128	rs2074219	A	G	2315	0.692913	4.18457e-12	-2.18635	0.188252	2.60018e-13	2.06804	1.67284e-10	Multiciliated	FALSE	TRUE	TRUE
TALONT000858531	ENSG00000170291	ELP5-TALONT000858531	ELP5	17	7274553	rs2654189	C	A	22352	0.724409	5.88885e-09	-1.58899	0.234745	8.2277e-05	1.15145	0.00590023	Multiciliated	TRUE	TRUE	TRUE
ENST00000573657	ENSG00000170291	ELP5-210	ELP5	17	7253128	rs2074219	A	G	752	0.692913	4.66583e-12	-1.48106	0.137745	1.49883e-09	1.1399	4.3269e-07	Multiciliated	FALSE	TRUE	TRUE
ENST00000573566	ENSG00000141504	SAT2-208	SAT2	17	7592060	rs71387972	GTC	G	-35745	0.232283	9.1232e-10	0.571891	0.0700369	1.46656e-06	0.131211	0.000176596	Multiciliated	FALSE	FALSE	TRUE
ENST00000380466	ENSG00000141504	SAT2-202	SAT2	17	7639744	rs1323520327	AT	A	11875	0.389764	1.20153e-05	-0.213937	0.0467018	1.18691e-05	0.0769653	0.00109534	Multiciliated	FALSE	FALSE	TRUE
ENST00000576686	ENSG00000141504	SAT2-213	SAT2	17	7622230	rs1017163	C	G	-5646	0.244094	1.5397e-09	0.579359	0.0757817	3.41609e-07	0.267046	4.93089e-05	Multiciliated	FALSE	FALSE	TRUE
ENST00000303731	ENSG00000170043	TRAPPC1-201	TRAPPC1	17	7922256	rs9891006	T	G	-9690	0.885827	0.000119864	0.263485	0.0623105	5.10604e-06	0.049056	0.00052025	Multiciliated	FALSE	FALSE	FALSE
ENST00000341871	ENSG00000187824	TMEM220-201	TMEM220	17	10673107	rs28507276	G	A	-57209	0.307087	4.93238e-08	0.398756	0.0645708	8.80569e-05	0.111477	0.00625496	Multiciliated	FALSE	FALSE	TRUE
ENST00000472495	ENSG00000214941	ZSWIM7-205	ZSWIM7	17	15979771	rs60488570	T	C	-19913	0.220472	1.52291e-07	-0.467407	0.0725569	0.000353404	0.0957506	0.0196488	Multiciliated	FALSE	TRUE	TRUE
ENST00000582565	ENSG00000141027	NCOR1-222	NCOR1	17	15432864	rs77102701	C	A	-607795	0.0511811	1.58924e-07	1.66875	0.35934	0.000362653	1.17203	0.0200148	Multiciliated	FALSE	FALSE	FALSE
TALONT001752036	ENSG00000167543	TP53I13-TALONT001752036	TP53I13	17	29335773	rs59962228	AT	A	-230279	0.582677	0.000987708	-1.24006	0.291848	0.00060265	3.87399	0.0291419	Multiciliated	FALSE	FALSE	TRUE
TALONT002350531	ENSG00000108774	RAB5C-TALONT002350531	RAB5C	17	41235946	rs1208456422	A	G	-919042	0.0551181	7.85555e-07	1.25988	0.269987	0.000755164	0.000223663	0.0348451	Multiciliated	TRUE	FALSE	TRUE
ENST00000591374	ENSG00000282199	AC007993.3-201	AC007993.3	17	43916513	rs1035284	C	G	-886	0.0826772	1.11896e-10	5.14895	0.380105	0.000134282	8.40666	0.00894586	Multiciliated	TRUE	FALSE	FALSE
ENST00000410006	ENSG00000167131	CCDC103-202	CCDC103	17	44839031	rs572808785	G	GAGACTCTGTCTCAAAAAAAACCTT	-60681	0.106299	6.60744e-10	0.53018	0.07687	3.86593e-06	0.131256	0.000403014	Multiciliated	TRUE	FALSE	FALSE
TALONT002623128	ENSG00000185829	ARL17A-TALONT002623128	ARL17A	17	46763843	rs35359801	A	C	184161	0.700787	2.71153e-07	0.893621	0.148248	0.000653209	0.248164	0.0309656	Multiciliated	FALSE	FALSE	TRUE
TALONT002642733	ENSG00000262879	AC005670.3-TALONT002642733	AC005670.3	17	47058002	rs1234601928	CG	C	-42287	0.232283	1.68105e-09	1.63241	0.234043	1.48622e-06	1.04812	0.00017801	Multiciliated	TRUE	FALSE	TRUE
ENST00000584123	ENSG00000141295	SCRN2-212	SCRN2	17	47102273	rs1634273	A	C	-738900	0.917323	1.20628e-11	-1.23754	0.193079	3.185e-07	1.43124e-08	4.62698e-05	Multiciliated	TRUE	FALSE	TRUE
ENST00000536554	ENSG00000141198	TOM1L1-203	TOM1L1	17	54327388	rs527779241	G	T	-573465	0.0551181	8.05751e-16	1.46626	0.215379	5.07984e-11	1e-08	2.19972e-08	Multiciliated	TRUE	FALSE	TRUE
TALONT003073890	ENSG00000173838	MARCH10-TALONT003073890	2025-03-10	17	62761292	rs11079486	A	G	-46998	0.732283	8.7201e-07	0.400845	0.0699903	0.000290026	0.124917	0.0169188	Multiciliated	TRUE	FALSE	TRUE
ENST00000389916	ENSG00000196169	KIF19-202	KIF19	17	73551812	rs7219949	C	T	-774414	0.188976	2.09744e-47	0.911493	0.0646243	3.37293e-49	1e-08	2.53166e-45	Multiciliated	TRUE	FALSE	FALSE
ENST00000582873	ENSG00000170412	GPRC5C-211	GPRC5C	17	74999317	rs4789125	G	C	556240	0.732283	3.24004e-09	-0.949578	0.144192	0.000419804	0.409462	0.0222046	Multiciliated	TRUE	FALSE	FALSE
ENST00000301587	ENSG00000167863	ATP5PD-201	ATP5PD	17	74726233	rs11422240	T	TA	-320736	0.177165	4.11737e-07	-0.116899	0.0195664	0.000456035	0.00477621	0.0237703	Multiciliated	TRUE	FALSE	TRUE
ENST00000556126	ENSG00000259120	SMIM6-201	SMIM6	17	75620131	rs3840857	TG	T	-26112	0.598425	7.04944e-12	-0.408471	0.0455934	2.52661e-08	0.142053	4.82144e-06	Multiciliated	TRUE	FALSE	FALSE
ENST00000579469	ENSG00000259120	SMIM6-202	SMIM6	17	75620131	rs3840857	TG	T	-26120	0.598425	3.89632e-12	-0.429329	0.0454279	1.4311e-08	0.159851	2.92952e-06	Multiciliated	TRUE	FALSE	FALSE
ENST00000590915	ENSG00000070526	ST6GALNAC1-210	ST6GALNAC1	17	76633451	rs62085070	G	C	-10306	0.590551	5.77942e-08	0.654313	0.0993596	0.000958654	0.285937	0.0420789	Multiciliated	FALSE	FALSE	FALSE
ENST00000649764	ENSG00000141543	EIF4A3-209	EIF4A3	17	80090448	rs1053147801	CA	C	-56680	0.547244	3.42073e-07	0.230384	0.0421376	0.000503283	0.0562868	0.0256395	Multiciliated	FALSE	FALSE	FALSE
ENST00000573090	ENSG00000224877	NDUFAF8-202	NDUFAF8	17	81239762	rs2255166	T	C	451	0.688976	9.33423e-11	-1.51365	0.183832	2.44889e-07	1.00952	3.70087e-05	Multiciliated	FALSE	TRUE	TRUE
ENST00000333676	ENSG00000262814	MRPL12-201	MRPL12	17	81026537	rs1265311188	C	G	-676830	0.0984252	0.000149981	-0.294049	0.0678995	0.000135639	0.0489804	0.0089831	Multiciliated	TRUE	TRUE	FALSE
TALONT003575801	ENSG00000183684	ALYREF-TALONT003575801	ALYREF	17	81020853	rs9904022	T	C	-870733	0.0826772	1.49532e-08	1.2639	0.209031	0.000564485	0.547826	0.0276923	Multiciliated	FALSE	FALSE	FALSE
ENST00000300784	ENSG00000167363	FN3K-201	FN3K	17	82751566	rs1021661896	ACCCGCCCCCGC	A	15951	0.606299	1.25871e-06	-0.380679	0.0653732	0.000988677	0.133115	0.0428951	Multiciliated	FALSE	FALSE	FALSE
TALONT000396527	ENSG00000154845	PPP4R1-TALONT000396527	PPP4R1	18	8941656	rs34997876	T	C	-608644	0.0629921	1.20341e-33	1.86307	0.1718	2.11051e-19	1e-08	2.97022e-16	Multiciliated	TRUE	FALSE	TRUE
ENST00000269159	ENSG00000141401	IMPA2-201	IMPA2	18	11953841	rs648496	T	C	-27666	0.688976	5.1566e-07	0.419077	0.0711243	0.000731729	0.162593	0.0341133	Multiciliated	TRUE	TRUE	FALSE
ENST00000645214	ENSG00000119537	KDSR-212	KDSR	18	64155846	rs882964	C	G	788640	0.0708661	1.21763e-08	1.30278	0.254384	0.000662441	0.864869	0.0313372	Multiciliated	FALSE	TRUE	FALSE
ENST00000578092	ENSG00000266256	LINC00683-201	LINC00683	18	76557448	rs78805127	G	T	28793	0.0787402	1.56229e-07	0.776737	0.132602	0.000196242	0.185908	0.0122747	Multiciliated	TRUE	FALSE	FALSE
ENST00000292363	ENSG00000070423	RNF126-201	RNF126	19	451377	rs35321072	TG	T	-211837	0.566929	3.85721e-07	0.337395	0.0583779	0.000922559	0.0437173	0.0407774	Multiciliated	TRUE	FALSE	TRUE
ENST00000354171	ENSG00000167468	GPX4-201	GPX4	19	1103769	rs17526264	A	T	-225	0.23622	3.60267e-09	-0.162147	0.0214706	3.10625e-05	0.0235391	0.00253424	Multiciliated	FALSE	TRUE	FALSE
TALONT000459146	ENSG00000115286	NDUFS7-TALONT000459146	NDUFS7	19	1971812	rs7258750	C	T	588285	0.586614	0.027518	-0.482323	0.204669	0.000975304	2.47831	0.0425817	Multiciliated	FALSE	FALSE	FALSE
ENST00000646160	ENSG00000223573	TINCR-204	TINCR	19	5567590	rs74174330	C	T	-363	0.149606	2.92651e-08	0.887684	0.157108	0.000400272	0.605716	0.0214598	Multiciliated	TRUE	FALSE	FALSE
ENST00000579562	ENSG00000167733	HSD11B1L-215	HSD11B1L	19	5391888	rs1968452	T	C	-289149	0.0708661	6.17713e-09	1.40723	0.30104	0.000634886	1.31869	0.0303421	Multiciliated	TRUE	FALSE	FALSE
ENST00000248041	ENSG00000171903	CYP4F11-201	CYP4F11	19	16040794	rs56173002	A	G	105927	0.358268	4.39039e-07	0.788723	0.155348	0.00103022	0.412679	0.0440188	Multiciliated	TRUE	FALSE	FALSE
ENST00000215061	ENSG00000099330	OCEL1-201	OCEL1	19	17226638	rs10426800	C	T	412	0.200787	1.1958e-06	-0.739024	0.117134	0.000952549	0.297469	0.0418926	Multiciliated	FALSE	TRUE	TRUE
TALONT001921844	ENSG00000099330	OCEL1-TALONT001921844	OCEL1	19	17226638	rs10426800	C	T	395	0.200787	1.62899e-08	-0.762268	0.0961494	1.34893e-05	0.160243	0.00122711	Multiciliated	TRUE	TRUE	TRUE
ENST00000222247	ENSG00000105640	RPL18A-201	RPL18A	19	17856647	rs10417118	T	G	-3263	0.224409	7.25935e-10	-0.115329	0.0147458	2.66328e-06	0.0118027	0.000293973	Multiciliated	FALSE	TRUE	FALSE
ENST00000545006	ENSG00000081665	ZNF506-204	ZNF506	19	19836217	rs149393822	TTTTA	T	14495	0.401575	5.52612e-08	1.0276	0.118699	2.35011e-05	0.581312	0.00198942	Multiciliated	FALSE	TRUE	TRUE
ENST00000604804	ENSG00000089356	FXYD3-211	FXYD3	19	35129684	rs1673009	T	C	13365	0.200787	1.39749e-09	2.27307	0.287189	3.82845e-06	3.47927	0.000400963	Multiciliated	TRUE	TRUE	TRUE
ENST00000604621	ENSG00000089356	FXYD3-210	FXYD3	19	35119651	rs572809638	TTG	T	1121	0.492126	5.98301e-08	0.377092	0.0579168	6.8029e-05	0.127894	0.00503896	Multiciliated	TRUE	TRUE	TRUE
ENST00000443640	ENSG00000161249	DMKN-212	DMKN	19	35503756	rs3829676	A	G	-6683	0.492126	3.42922e-07	0.746555	0.109705	0.000628138	0.650119	0.0300938	Multiciliated	FALSE	FALSE	TRUE
ENST00000414866	ENSG00000161249	DMKN-205	DMKN	19	35505478	rs2293700	C	T	-4992	0.602362	3.72218e-08	-0.55525	0.0761314	9.97768e-05	0.316871	0.00684977	Multiciliated	FALSE	FALSE	TRUE
ENST00000462538	ENSG00000161249	DMKN-221	DMKN	19	35508349	rs11084818	C	G	-2161	0.46063	3.51188e-08	0.785687	0.104265	0.000108633	0.504472	0.00739015	Multiciliated	FALSE	FALSE	TRUE
TALONT002443897	ENSG00000161249	DMKN-TALONT002443897	DMKN	19	35505478	rs2293700	C	T	-5032	0.602362	1.66058e-08	-0.428831	0.0686482	1.13011e-05	0.199817	0.0010559	Multiciliated	TRUE	FALSE	TRUE
TALONT002453385	ENSG00000161249	DMKN-TALONT002453385	DMKN	19	35507460	rs4254439	T	G	-3050	0.464567	7.13839e-08	0.813389	0.115874	0.000242635	0.433247	0.0145113	Multiciliated	TRUE	FALSE	TRUE
TALONT002568933	ENSG00000126247	CAPNS1-TALONT002568933	CAPNS1	19	36440568	rs34561510	G	A	301210	0.165354	2.66327e-34	0.468873	0.0387169	2.61182e-87	1e-08	2.94059e-83	Multiciliated	FALSE	TRUE	FALSE
ENST00000588605	ENSG00000167644	C19orf33-202	C19orf33	19	38434174	rs919781	T	C	130010	0.834646	3.42826e-05	0.495609	0.100767	0.00123344	0.257332	0.0494197	Multiciliated	FALSE	TRUE	TRUE
ENST00000251453	ENSG00000105193	RPS16-201	RPS16	19	39099229	rs11326424	CG	C	-336720	0.318898	0.0371614	0.473207	0.208988	2.7137e-06	2.14195	0.000298076	Multiciliated	FALSE	TRUE	FALSE
TALONT002852940	ENSG00000086544	ITPKC-TALONT002852940	ITPKC	19	39860847	rs4802061	A	T	-854259	0.11811	4.77881e-08	1.65752	0.364201	3.0134e-06	3.59259	0.000326222	Multiciliated	FALSE	TRUE	FALSE
TALONT002929326	ENSG00000142046	TMEM91-TALONT002929326	TMEM91	19	41175520	rs1808012	T	C	-188536	0.0511811	3.59868e-06	1.30348	0.308898	0.000385229	8.93919e-05	0.0209476	Multiciliated	TRUE	FALSE	FALSE
ENST00000222008	ENSG00000105404	RABAC1-201	RABAC1	19	41945035	rs7246830	G	A	-14286	0.814961	5.54898e-10	0.204202	0.0258869	9.07758e-07	0.023823	0.00011884	Multiciliated	TRUE	TRUE	FALSE
ENST00000263270	ENSG00000042753	AP2S1-201	AP2S1	19	47785510	rs77799962	A	G	934518	0.0787402	0.000287222	-0.317698	0.0807361	0.000106419	0.065905	0.00726148	Multiciliated	FALSE	FALSE	TRUE
ENST00000201586	ENSG00000088002	SULT2B1-201	SULT2B1	19	48571211	rs144489615	A	ATTTATTTAT	19136	0.240157	1.36798e-09	1.0177	0.147827	0.000157659	0.621731	0.0101431	Multiciliated	TRUE	TRUE	TRUE
ENST00000221498	ENSG00000104901	DKKL1-201	DKKL1	19	49400367	rs12982866	T	C	36490	0.472441	1.57685e-07	-1.07287	0.168607	0.000783144	0.371361	0.0358424	Multiciliated	TRUE	FALSE	FALSE
TALONT003365781	ENSG00000104960	PTOV1-TALONT003365781	PTOV1	19	49696456	rs1226203334	CT	C	-154279	0.255906	1.79981e-40	1.36152	0.109679	9.18169e-10	1e-08	2.7939e-07	Multiciliated	TRUE	FALSE	FALSE
TALONT003518313	ENSG00000170889	RPS9-TALONT003518313	RPS9	19	54196804	rs34172242	T	C	-4005	0.409449	3.93304e-08	1.17754	0.162351	0.000548383	0.655815	0.0272587	Multiciliated	FALSE	TRUE	TRUE
ENST00000391752	ENSG00000170889	RPS9-203	RPS9	19	54197981	rs34629529	G	A	-2891	0.405512	2.50071e-14	1.33763	0.0828588	1.85382e-13	1.06257	1.30448e-10	Multiciliated	FALSE	TRUE	TRUE
TALONT003561425	ENSG00000160472	TMEM190-TALONT003561425	TMEM190	19	55376727	rs4806666	C	T	-99	0.814961	5.5816e-15	-0.966836	0.0912398	6.69908e-11	0.352872	2.79345e-08	Multiciliated	TRUE	FALSE	FALSE
TALONT003561492	ENSG00000160472	TMEM190-TALONT003561492	TMEM190	19	55376298	rs4806665	G	A	-528	0.814961	2.82211e-08	-1.13749	0.171898	0.000368876	0.527418	0.0202096	Multiciliated	TRUE	FALSE	FALSE
TALONT003561684	ENSG00000160472	TMEM190-TALONT003561684	TMEM190	19	56070065	rs1476391426	T	TTA	693239	0.177165	0.00013572	3.01729	0.556846	3.78455e-07	8.43125	5.42794e-05	Multiciliated	FALSE	FALSE	FALSE
ENST00000597296	ENSG00000186230	ZNF749-203	ZNF749	19	57379469	rs11666890	T	C	-55878	0.712598	9.00024e-10	0.800704	0.0857284	1.11942e-08	0.404355	2.40063e-06	Multiciliated	FALSE	FALSE	TRUE
ENST00000391701	ENSG00000178935	ZNF552-201	ZNF552	19	57772825	rs4390698	T	C	-42088	0.610236	4.83852e-07	-0.485075	0.0881948	0.000561986	0.0717617	0.0276299	Multiciliated	TRUE	FALSE	TRUE
TALONT003634871	ENSG00000130724	CHMP2A-TALONT003634871	CHMP2A	19	58382733	rs118095622	G	A	-172260	0.0669291	2.28008e-57	2.12273	0.150483	4.92083e-08	1e-08	8.58951e-06	Multiciliated	TRUE	FALSE	TRUE
TALONT000230219	ENSG00000035115	SH3YL1-TALONT000230219	SH3YL1	2	242793	rs62114506	G	C	-21239	0.200787	3.87241e-12	-0.489608	0.0506198	4.40026e-09	0.078243	1.05619e-06	Multiciliated	FALSE	TRUE	TRUE
TALONT001316168	ENSG00000162961	DPY30-TALONT001316168	DPY30	2	31568349	rs11675297	G	A	-471456	0.0905512	1.29848e-10	1.73745	0.272379	4.19966e-06	0.801753	0.000433788	Multiciliated	TRUE	FALSE	FALSE
ENST00000392061	ENSG00000218739	CEBPZOS-201	CEBPZOS	2	37204380	rs12622925	C	T	7872	0.0748031	9.794e-09	0.669335	0.113601	3.04592e-06	0.229845	0.000328165	Multiciliated	FALSE	FALSE	TRUE
TALONT001706291	ENSG00000171132	PRKCE-TALONT001706291	PRKCE	2	45248377	rs34983257	A	C	-402968	0.0511811	1.5496e-07	1.73055	0.384324	0.000688805	0.000249018	0.0324481	Multiciliated	TRUE	TRUE	TRUE
ENST00000413185	ENSG00000234690	EPCAM-DT-201	EPCAM-DT	2	47325138	rs6712843	T	C	-19851	0.669291	2.05653e-08	-0.809373	0.110699	1.14837e-05	0.506673	0.00106853	Multiciliated	FALSE	FALSE	TRUE
ENST00000317627	ENSG00000177994	C2orf73-201	C2orf73	2	54338353	chr2:54338353	T	<CN0>	7419	0.358268	5.36178e-09	0.521032	0.0765118	8.64397e-05	0.216375	0.00615952	Multiciliated	TRUE	FALSE	FALSE
ENST00000447328	ENSG00000177994	C2orf73-205	C2orf73	2	54340453	rs12713256	G	A	9498	0.362205	3.317e-11	0.648333	0.0850409	5.64653e-07	0.197894	7.75279e-05	Multiciliated	TRUE	FALSE	FALSE
ENST00000615983	ENSG00000177994	C2orf73-208	C2orf73	2	54346090	rs35712591	CACA	C	15125	0.161417	4.72701e-08	0.638212	0.103948	2.0707e-05	0.346143	0.00177289	Multiciliated	TRUE	FALSE	FALSE
TALONT001932754	ENSG00000162994	CLHC1-TALONT001932754	CLHC1	2	55172507	rs1248591629	T	TA	-59767	0.69685	7.77577e-08	1.51319	0.302704	0.000151319	0.0543667	0.00984779	Multiciliated	TRUE	FALSE	TRUE
ENST00000463300	ENSG00000162994	CLHC1-209	CLHC1	2	55316704	rs11125563	C	T	84412	0.685039	2.93116e-07	0.652831	0.104471	0.000616429	0.178509	0.0295958	Multiciliated	FALSE	FALSE	TRUE
ENST00000426997	ENSG00000237651	C2orf74-202	C2orf74	2	61129444	rs1260959210	C	CA	-15624	0.322835	1.22141e-09	1.16838	0.144259	3.7229e-06	0.808014	0.000393713	Multiciliated	FALSE	TRUE	TRUE
TALONT002099964	ENSG00000082898	XPO1-TALONT002099964	XPO1	2	61553821	rs117910258	T	C	15590	0.232283	3.95698e-11	-0.718203	0.0909369	5.29795e-08	0.095937	9.17666e-06	Multiciliated	FALSE	FALSE	FALSE
TALONT002202461	ENSG00000138069	RAB1A-TALONT002202461	RAB1A	2	64781678	rs929697	C	T	-348428	0.208661	2.51294e-06	0.823423	0.179341	0.000653034	6.21845e-05	0.0309656	Multiciliated	TRUE	FALSE	FALSE
ENST00000410067	ENSG00000197223	C1D-204	C1D	2	68040704	rs12172895	C	T	-22321	0.295276	2.39755e-07	-0.426003	0.0680172	0.000220635	0.139057	0.0135004	Multiciliated	FALSE	TRUE	FALSE
ENST00000409920	ENSG00000196975	ANXA4-202	ANXA4	2	69880277	rs2124007	A	G	138303	0.224409	3.37643e-07	0.728478	0.125799	0.000695912	0.280354	0.0327144	Multiciliated	FALSE	TRUE	TRUE
ENST00000244227	ENSG00000124380	SNRNP27-201	SNRNP27	2	69893777	rs3214822	GA	G	-179	0.377953	2.76738e-11	-0.749414	0.0820956	2.95143e-08	0.294819	5.49246e-06	Multiciliated	FALSE	TRUE	FALSE
ENST00000429728	ENSG00000143977	SNRPG-203	SNRPG	2	70211420	rs1170036648	G	GT	-82320	0.26378	3.42373e-07	-0.460718	0.077251	0.000143989	0.135092	0.009428	Multiciliated	FALSE	TRUE	TRUE
ENST00000398263	ENSG00000152291	TGOLN2-203	TGOLN2	2	84675610	rs1918694	A	G	-652641	0.944882	2.62405e-08	-1.54992	0.27559	0.000406214	0.296891	0.0216239	Multiciliated	TRUE	TRUE	FALSE
ENST00000409724	ENSG00000042493	CAPG-204	CAPG	2	85379932	rs7585585	C	T	-34142	0.503937	1.67694e-10	0.48408	0.065399	1.71139e-06	0.153586	0.00020176	Multiciliated	FALSE	TRUE	FALSE
ENST00000610262	ENSG00000273080	AC009309.1-201	AC009309.1	2	86080005	rs12328100	G	A	-115585	0.137795	3.77192e-12	1.42346	0.172734	3.68278e-08	0.96191	6.74053e-06	Multiciliated	TRUE	FALSE	FALSE
ENST00000656264	ENSG00000277701	AC159540.2-205	AC159540.2	2	97774654	rs10191483	G	A	493298	0.0551181	3.28527e-07	1.36337	0.274668	0.00124944	1.09273	0.0496197	Multiciliated	TRUE	FALSE	FALSE
TALONT003015471	ENSG00000196912	ANKRD36B-TALONT003015471	ANKRD36B	2	97055541	rs1157629541	TC	T	-534424	0.110236	7.58028e-08	0.863534	0.153944	0.000305328	0.164767	0.0176741	Multiciliated	FALSE	TRUE	TRUE
TALONT003047255	ENSG00000115446	UNC50-TALONT003047255	UNC50	2	98418383	rs72819971	T	G	-190196	0.248031	5.79882e-11	0.843681	0.0981731	1.52929e-07	0.224969	2.41767e-05	Multiciliated	FALSE	FALSE	TRUE
ENST00000238044	ENSG00000119147	ECRG4-201	ECRG4	2	105397010	rs1194740480	GT	G	-668678	0.535433	0.00654212	0.158418	0.052815	6.00187e-06	0.175959	0.000603335	Multiciliated	FALSE	TRUE	TRUE
TALONT003346050	ENSG00000186132	C2orf76-TALONT003346050	C2orf76	2	119372622	rs2289948	G	C	16610	0.314961	5.69165e-08	-0.509528	0.0767857	5.87997e-05	0.116366	0.00448821	Multiciliated	TRUE	TRUE	TRUE
ENST00000654347	ENSG00000236682	MAP3K2-DT-203	MAP3K2-DT	2	127391188	rs35708549	T	C	2946	0.275591	4.09847e-09	-1.00088	0.114705	1.54657e-08	0.479661	3.10937e-06	Multiciliated	FALSE	FALSE	TRUE
TALONT003425666	ENSG00000136699	SMPD4-TALONT003425666	SMPD4	2	129763819	rs4662663	G	A	-390663	0.251969	4.54819e-05	1.23475	0.347447	0.00110166	4.41686	0.0454002	Multiciliated	TRUE	FALSE	FALSE
ENST00000473639	ENSG00000115963	RND3-208	RND3	2	151024331	rs74496570	A	G	552371	0.0472441	1.04127e-08	1.36529	0.268367	0.000422089	1.00422	0.0222585	Multiciliated	FALSE	TRUE	FALSE
ENST00000673386	ENSG00000187944	C2orf66-202	C2orf66	2	195845686	rs10175371	G	C	-964590	0.0511811	2.36459e-06	2.41792	0.521349	0.000241335	3.21232	0.0144913	Multiciliated	TRUE	FALSE	FALSE
ENST00000461097	ENSG00000144381	HSPD1-210	HSPD1	2	197608623	rs1179467935	CTT	C	108806	0.531496	4.83758e-12	-0.387449	0.0359838	8.80283e-09	0.103038	1.92444e-06	Multiciliated	FALSE	TRUE	FALSE
TALONT003817777	ENSG00000138400	MDH1B-TALONT003817777	MDH1B	2	206788731	rs1191146155	C	CA	23424	0.476378	1.16576e-12	0.909821	0.133842	0.000242956	1e-08	0.0145113	Multiciliated	TRUE	FALSE	FALSE
ENST00000440574	ENSG00000231908	IDH1-AS1-201	IDH1-AS1	2	208447913	rs4627502	T	C	192666	0.437008	4.49119e-07	0.361739	0.0719933	0.000306549	9.76006e-05	0.0176993	Multiciliated	FALSE	FALSE	FALSE
ENST00000309931	ENSG00000123977	DAW1-201	DAW1	2	227911266	rs13009573	A	G	39635	0.507874	0.00045339	0.252428	0.0634928	0.00055953	0.224959	0.0275694	Multiciliated	TRUE	FALSE	FALSE
TALONT003872278	ENSG00000067066	SP100-TALONT003872278	SP100	2	229684004	rs75112464	G	T	-727704	0.0590551	1.72422e-12	1.67596	0.448266	4.11835e-10	2.39057	1.3841e-07	Multiciliated	TRUE	FALSE	TRUE
TALONT003878468	ENSG00000115053	NCL-TALONT003878468	NCL	2	231386956	rs4973385	T	C	-77528	0.275591	0.00277945	0.72086	0.242083	0.00110287	2.5866	0.0454002	Multiciliated	FALSE	TRUE	FALSE
ENST00000254661	ENSG00000132329	RAMP1-201	RAMP1	2	237872208	rs302678	G	A	12585	0.385827	1.20019e-08	-0.505388	0.067908	1.84367e-05	0.286577	0.0016091	Multiciliated	FALSE	FALSE	TRUE
ENST00000403885	ENSG00000132329	RAMP1-202	RAMP1	2	237901083	rs1867934	G	A	41107	0.92126	1.40954e-09	-1.23497	0.203306	0.00035333	0.716124	0.0196488	Multiciliated	TRUE	FALSE	TRUE
ENST00000409739	ENSG00000204104	TRAF3IP1-203	TRAF3IP1	2	239260629	rs13415840	T	C	940093	0.0629921	1.52152e-08	0.784129	0.12515	0.000256656	0.112978	0.0152086	Multiciliated	TRUE	FALSE	FALSE
ENST00000423280	ENSG00000115685	PPP1R7-209	PPP1R7	2	241195261	rs13022445	C	G	45648	0.818898	4.08107e-08	-0.241204	0.0394797	6.42861e-05	0.044967	0.00482521	Multiciliated	TRUE	TRUE	FALSE
ENST00000447956	ENSG00000226644	AL121899.1-201	AL121899.1	20	2203923	rs4296494	T	C	-3294	0.830709	8.41418e-08	-0.696391	0.139555	0.000570691	0.365248	0.027936	Multiciliated	TRUE	FALSE	FALSE
ENST00000411839	ENSG00000226644	AL121899.1-202	AL121899.1	20	2203923	rs4296494	T	C	-3304	0.830709	9.80135e-09	-0.243059	0.0396999	6.88901e-05	0.0562348	0.00508601	Multiciliated	TRUE	FALSE	FALSE
ENST00000307677	ENSG00000171552	BCL2L1-201	BCL2L1	20	32592636	rs6087396	G	A	869768	0.177165	1.05438e-34	1.63451	0.312506	0.000386067	1e-08	0.0209476	Multiciliated	TRUE	FALSE	FALSE
ENST00000360668	ENSG00000101460	MAP1LC3A-201	MAP1LC3A	20	34581691	rs11467128	AAGAG	A	22973	0.476378	5.16481e-11	-1.22452	0.108689	1.10706e-09	0.842472	3.28003e-07	Multiciliated	FALSE	TRUE	FALSE
ENST00000397709	ENSG00000101460	MAP1LC3A-203	MAP1LC3A	20	34670192	rs11476375	CT	C	111474	0.322835	1.18512e-10	1.61566	0.152241	1.32261e-10	1.77154	5.04779e-08	Multiciliated	FALSE	TRUE	FALSE
[truncated: 2,255 more rows]

## Sheet: S Table 4
Supplementary Table 4. Allele frequencies of lead isoQTLs in EAS and EUR populations from 1000 Genomes project
[truncated: 2,662 more rows]

## Sheet: S Table 5
Supplementary Table 5. Colocalization between isoQTL and eQTL for the same gene in the same cell type
[truncated: 565 more rows]

[truncated: 7 more sheets: S Table 6, S Table 7, S Table 8, S Table 9, S Table 10, S Table 11, S Table 12]
